# Supplementary material for: Analysis of treatment cost and persistence among migraineurs: A two-year retrospective cohort study in Pakistan
Source: PLoS One. 2021 Mar 26;16(3):e0248761. doi: 10.1371/journal.pone.0248761 (PMC7996986; doi:10.1371/journal.pone.0248761)
Supplement: S1 Data — (ZIP) [file pone.0248761.s002.zip]

Archive with 2 entries (2 files):
- Minimal raw data set.xlsx
- Survival analysis data.xlsx
