# Supplementary material for: Analysis of treatment cost and persistence among migraineurs: A two-year retrospective cohort study in Pakistan
Source: PLoS One. 2021 Mar 26;16(3):e0248761. doi: 10.1371/journal.pone.0248761 (PMC7996986; doi:10.1371/journal.pone.0248761)
Supplement: S1 Data — (ZIP) [file pone.0248761.s002.zip › Minimal raw data set.xlsx]

## Sheet: Sheet1
Gender	Age	Migraineurs type	Co-morbidities	Medications	Persistance	Cost per Pateint (PKR)	Cost per Pateint (USD)
Female	31	High Frequency	None	NSAIDs	Switchers	10569	67.5335
Female	16	High Frequency	None	NSAIDs	Discontinuers	200	1.27796
Female	47	Low Frequency	Syndrome (Epilepsy / Depression / Other comorbidities)	Prophylaxis Drug	Discontinuers	6490	41.4696
Male	42	Low Frequency	Syndrome (Epilepsy / Depression / Other comorbidities)	Prophylaxis Drug	Discontinuers	6505	41.5655
Female	43	Low Frequency	Syndrome (Epilepsy / Depression / Other comorbidities)	Prophylaxis Drug	Discontinuers	6520	41.6613
Male	44	Low Frequency	Syndrome (Epilepsy / Depression / Other comorbidities)	Prophylaxis Drug	Discontinuers	6535	41.7572
Male	17	Low Frequency	Depression	NSAIDs	Discontinuers	300	1.91693
Male	31	High Frequency	Seizures	Comb. Analgesic	Switchers	33400	213.419
Male	33	Low Frequency	Depression	Comb. Analgesic	Continuers	6100	38.9776
Male	34	High Frequency	Seizures	Comb. Analgesic	Continuers	6200	39.6166
Male	24	Low Frequency	Depression	Comb. Analgesic	Switchers	24000	153.355
Female	18	High Frequency	Seizure	NSAIDs	Discontinuers	400	2.55591
Male	15	Low Frequency	Other	Comb. Analgesic	Switchers	30200	192.971
Female	30	High Frequency	Other	NSAIDs	Discontinuers	600	3.83387
Male	31	Low Frequency	None	NSAIDs	Discontinuers	700	4.47284
Male	12	Low Frequency	Other	Comb. Analgesic	Continuers	6700	42.8115
Female	32	High Frequency	Depression	NSAIDs	Discontinuers	800	5.11182
Female	21	Low Frequency	Depression	Comb. Analgesic	Discontinuers	2620	16.7412
Male	22	High Frequency	Seizures	Comb. Analgesic	Discontinuers	2630	16.8051
Female	40	Chronic	None	Triptans+NSAIDs	Discontinuers	14000	89.4569
Female	39	Chronic	None	Triptans+NSAIDs	Discontinuers	14050	89.7764
Female	43	Chronic	None	Triptans+NSAIDs	Discontinuers	13000	83.0671
Female	42	Chronic	None	Triptans+NSAIDs	Discontinuers	13100	83.7061
Female	41	Chronic	None	Triptans+NSAIDs	Discontinuers	13200	84.345
Female	40	Chronic	None	Triptans+NSAIDs	Discontinuers	13300	84.984
Female	39	Chronic	None	Triptans+NSAIDs	Discontinuers	13400	85.623
Female	38	Chronic	None	Triptans+NSAIDs	Discontinuers	13500	86.262
Female	37	Chronic	None	Triptans+NSAIDs	Discontinuers	12700	81.1502
Female	36	Chronic	None	Triptans+NSAIDs	Discontinuers	12800	81.7891
Female	35	Chronic	None	Triptans+NSAIDs	Discontinuers	12900	82.4281
Female	34	Chronic	None	Triptans+NSAIDs	Discontinuers	13000	83.0671
Female	33	Chronic	None	Triptans+NSAIDs	Discontinuers	13100	83.7061
Female	12	Low Frequency	Depression	Comb. Analgesic	Discontinuers	2800	17.8914
Male	13	High Frequency	Seizures	Comb. Analgesic	Discontinuers	2810	17.9553
Female	8	Chronic	Seizures	Comb. Analgesic	Continuers	9900	63.2588
Male	9	Low Frequency	Other	Comb. Analgesic	Continuers	10000	63.8978
Female	20	Chronic	Seizures	Comb. Analgesic	Switchers	10000	63.8978
Male	21	Low Frequency	Other	Comb. Analgesic	Switchers	11000	70.2875
Female	22	High Frequency	None	Comb. Analgesic	Switchers	12000	76.6773
Male	23	Chronic	Depression	Comb. Analgesic	Switchers	13000	83.0671
Female	24	Low Frequency	Seizures	Comb. Analgesic	Switchers	14000	89.4569
Male	25	High Frequency	Other	Comb. Analgesic	Switchers	15000	95.8466
Male	31	High Frequency	Depression	Comb. Analgesic	Switchers	21000	134.185
Female	32	Chronic	Seizures	Comb. Analgesic	Switchers	22000	140.575
Male	33	Low Frequency	Other	Comb. Analgesic	Switchers	23000	146.965
Female	34	High Frequency	None	Comb. Analgesic	Switchers	24000	153.355
Male	8	Chronic	Depression	Comb. Analgesic	Switchers	25000	159.744
Female	9	Low Frequency	Seizures	Comb. Analgesic	Switchers	26000	166.134
Female	15	Chronic	None	Triptans+NSAIDs	Discontinuers	13300	84.984
Female	17	High Frequency	None	Triptans+NSAIDs	Discontinuers	13400	85.623
Female	49	Chronic	None	Triptans+NSAIDs	Discontinuers	13500	86.262
Female	34	High Frequency	None	Triptans+NSAIDs	Discontinuers	13500	86.262
Female	33	Chronic	None	Triptans+NSAIDs	Discontinuers	12100	77.3163
Female	32	High Frequency	None	Triptans+NSAIDs	Discontinuers	12200	77.9553
Female	31	Chronic	None	Triptans+NSAIDs	Discontinuers	12300	78.5942
Female	49	High Frequency	None	Triptans+NSAIDs	Discontinuers	12400	79.2332
Female	48	Chronic	None	Triptans+NSAIDs	Discontinuers	12500	79.8722
Female	47	High Frequency	None	Triptans+NSAIDs	Discontinuers	12600	80.5112
Female	46	Chronic	None	Triptans+NSAIDs	Discontinuers	12700	81.1502
Female	45	High Frequency	None	Triptans+NSAIDs	Discontinuers	12800	81.7891
Female	44	Chronic	None	Triptans+NSAIDs	Discontinuers	12900	82.4281
Female	32	Chronic	None	Triptans+NSAIDs	Discontinuers	13100	83.7061
Female	31	High Frequency	None	Triptans+NSAIDs	Discontinuers	13200	84.345
Male	20	High Frequency	Syndrome (Epilepsy / Depression / Other comorbidities)	Prophylaxis Drug	Continuers	7300	46.6454
Female	21	Chronic	Syndrome (Epilepsy / Depression / Other comorbidities)	Prophylaxis Drug	Continuers	7400	47.2843
Male	22	Low Frequency	Syndrome (Epilepsy / Depression / Other comorbidities)	Prophylaxis Drug	Continuers	7300	46.6454
Female	23	High Frequency	Syndrome (Epilepsy / Depression / Other comorbidities)	Prophylaxis Drug	Continuers	7400	47.2843
Male	24	Chronic	Syndrome (Epilepsy / Depression / Other comorbidities)	Prophylaxis Drug	Continuers	7934	50.6965
Female	25	Low Frequency	Syndrome (Epilepsy / Depression / Other comorbidities)	Prophylaxis Drug	Continuers	7934	50.6965
Male	26	High Frequency	Syndrome (Epilepsy / Depression / Other comorbidities)	Prophylaxis Drug	Continuers	7934	50.6965
Female	27	Chronic	Syndrome (Epilepsy / Depression / Other comorbidities)	Prophylaxis Drug	Continuers	8000	51.1182
Male	28	Low Frequency	Syndrome (Epilepsy / Depression / Other comorbidities)	Prophylaxis Drug	Continuers	8100	51.7572
Female	29	High Frequency	Syndrome (Epilepsy / Depression / Other comorbidities)	Prophylaxis Drug	Continuers	8150	52.0767
Male	15	High Frequency	None	Triptans+NSAIDs	Switchers	33150	211.821
Female	14	Chronic	None	Triptans+NSAIDs	Switchers	33200	212.141
Male	13	High Frequency	None	Triptans+NSAIDs	Switchers	33250	212.46
Female	20	Chronic	None	Triptans+NSAIDs	Switchers	33300	212.78
Male	19	High Frequency	None	Triptans+NSAIDs	Switchers	33350	213.099
Female	18	Chronic	None	Triptans+NSAIDs	Switchers	33400	213.419
Female	31	Low Frequency	None	Comb. Analgesic	Discontinuers	3470	22.1725
Male	32	Low Frequency	None	Comb. Analgesic	Discontinuers	3475	22.2045
Female	33	Low Frequency	None	Comb. Analgesic	Discontinuers	3480	22.2364
Male	28	Low Frequency	Depression	Triptans	Continuers	56200	359.105
Female	29	High Frequency	Other	Triptans	Continuers	56300	359.744
Male	30	Chronic	Depression	Triptans	Continuers	56400	360.383
Female	31	Low Frequency	Other	Triptans	Continuers	56500	361.022
Male	32	High Frequency	Depression	Triptans	Continuers	56823	363.086
Male	44	High Frequency	Syndrome (Epilepsy / Depression / Other comorbidities)	Prophylaxis Drug	Discontinuers	5660	36.1661
Female	45	Chronic	Syndrome (Epilepsy / Depression / Other comorbidities)	Prophylaxis Drug	Discontinuers	5670	36.23
Male	46	Low Frequency	Syndrome (Epilepsy / Depression / Other comorbidities)	Prophylaxis Drug	Discontinuers	5680	36.2939
Female	47	High Frequency	Syndrome (Epilepsy / Depression / Other comorbidities)	Prophylaxis Drug	Discontinuers	5690	36.3578
Male	12	Low Frequency	Syndrome (Epilepsy / Depression / Other comorbidities)	Prophylaxis Drug	Discontinuers	5700	36.4217
Female	13	High Frequency	Syndrome (Epilepsy / Depression / Other comorbidities)	Prophylaxis Drug	Discontinuers	5710	36.4856
Male	14	Low Frequency	Syndrome (Epilepsy / Depression / Other comorbidities)	Prophylaxis Drug	Discontinuers	5720	36.5495
Female	15	High Frequency	Syndrome (Epilepsy / Depression / Other comorbidities)	Prophylaxis Drug	Discontinuers	5730	36.6134
Male	16	Low Frequency	Syndrome (Epilepsy / Depression / Other comorbidities)	Prophylaxis Drug	Discontinuers	5740	36.6773
Female	17	High Frequency	Syndrome (Epilepsy / Depression / Other comorbidities)	Prophylaxis Drug	Discontinuers	5750	36.7412
Female	22	Low Frequency	None	Comb. Analgesic	Discontinuers	2890	18.4665
Male	23	High Frequency	None	Comb. Analgesic	Discontinuers	2900	18.5304
Female	24	Low Frequency	None	Comb. Analgesic	Discontinuers	2910	18.5942
Male	25	High Frequency	None	Comb. Analgesic	Discontinuers	2920	18.6581
Female	26	Low Frequency	None	Comb. Analgesic	Discontinuers	2930	18.722
Male	27	High Frequency	None	Comb. Analgesic	Discontinuers	2940	18.7859
Female	18	Low Frequency	None	Comb. Analgesic	Discontinuers	2850	18.2109
Female	15	Low Frequency	None	Comb. Analgesic	Discontinuers	2550	16.2939
Female	21	Chronic	Other	Triptans	Continuers	51100	326.518
Male	22	Low Frequency	Depression	Triptans	Continuers	51200	327.157
Female	25	High Frequency	Seizures	Comb. Analgesic	Discontinuers	2660	16.9968
Male	26	Chronic	None	Comb. Analgesic	Discontinuers	2670	17.0607
Female	27	Low Frequency	Depression	Comb. Analgesic	Discontinuers	2680	17.1246
Male	29	Low Frequency	None	Comb. Analgesic	Discontinuers	3435	21.9489
Female	30	Low Frequency	None	Comb. Analgesic	Discontinuers	3440	21.9808
Male	31	Low Frequency	None	Comb. Analgesic	Discontinuers	3445	22.0128
Female	28	Low Frequency	None	Triptans+NSAIDs	Continuers	57700	368.69
Male	27	High Frequency	Depression	Triptans+NSAIDs	Continuers	57800	369.329
Female	26	Chronic	Seizures	Triptans+NSAIDs	Continuers	57900	369.968
Male	25	Low Frequency	Other	Triptans+NSAIDs	Continuers	58000	370.607
Male	19	High Frequency	None	Comb. Analgesic	Discontinuers	2860	18.2748
Female	20	Chronic	None	Comb. Analgesic	Discontinuers	2870	18.3387
Female	9	Low Frequency	None	Comb. Analgesic	Discontinuers	3040	19.4249
Male	38	High Frequency	None	Comb. Analgesic	Discontinuers	2500	15.9744
Female	18	Chronic	None	Triptans+NSAIDs	Switchers	33000	210.863
Male	17	High Frequency	None	Triptans+NSAIDs	Switchers	33050	211.182
Female	16	Chronic	None	Triptans+NSAIDs	Switchers	33100	211.502
Female	34	Low Frequency	None	Comb. Analgesic	Discontinuers	3460	22.1086
Male	30	Low Frequency	None	Comb. Analgesic	Discontinuers	3465	22.1406
Female	29	Chronic	None	Comb. Analgesic	Discontinuers	2700	17.2524
Male	30	Low Frequency	Depression	Comb. Analgesic	Discontinuers	2710	17.3163
Female	30	Low Frequency	None	Comb. Analgesic	Discontinuers	3375	21.5655
Female	32	Low Frequency	None	Comb. Analgesic	Discontinuers	3450	22.0447
Male	33	Low Frequency	None	Comb. Analgesic	Discontinuers	3455	22.0767
Male	33	Low Frequency	Other	NSAIDs	Continuers	1400	8.94569
Female	32	High Frequency	None	NSAIDs	Continuers	1600	10.2236
Male	31	Low Frequency	Depression	NSAIDs	Continuers	2000	12.7796
Male	16	High Frequency	Depression	Comb. Analgesic	Switchers	18000	115.016
Female	17	Chronic	Seizures	Comb. Analgesic	Switchers	19000	121.406
Male	18	Low Frequency	Other	Comb. Analgesic	Switchers	20000	127.796
Female	19	High Frequency	None	Comb. Analgesic	Switchers	16000	102.236
Male	34	Low Frequency	Syndrome (Epilepsy / Depression / Other comorbidities)	Prophylaxis Drug	Continuers	8470	54.1214
Female	35	High Frequency	Syndrome (Epilepsy / Depression / Other comorbidities)	Prophylaxis Drug	Continuers	8535	54.5367
Male	36	Chronic	Syndrome (Epilepsy / Depression / Other comorbidities)	Prophylaxis Drug	Continuers	8600	54.9521
Male	22	High Frequency	Other	Comb. Analgesic	Switchers	19000	121.406
Female	23	Chronic	None	Comb. Analgesic	Switchers	20000	127.796
Male	9	Low Frequency	Depression	Comb. Analgesic	Switchers	29000	185.304
Female	18	Chronic	None	Triptans+NSAIDs	Discontinuers	15400	98.4026
Female	17	Chronic	None	Triptans+NSAIDs	Discontinuers	15450	98.722
Female	16	Chronic	None	Triptans+NSAIDs	Discontinuers	14700	93.9297
Male	20	Chronic	Depression	Comb. Analgesic	Switchers	17000	108.626
Female	21	Low Frequency	Seizures	Comb. Analgesic	Switchers	18000	115.016
Female	34	Low Frequency	Syndrome (Epilepsy / Depression / Other comorbidities)	Prophylaxis Drug	Discontinuers	6625	42.3323
Female	34	Low Frequency	Syndrome (Epilepsy / Depression / Other comorbidities)	Prophylaxis Drug	Discontinuers	6565	41.9489
Female	31	Low Frequency	Syndrome (Epilepsy / Depression / Other comorbidities)	Prophylaxis Drug	Discontinuers	6580	42.0447
Female	35	Low Frequency	Syndrome (Epilepsy / Depression / Other comorbidities)	Prophylaxis Drug	Discontinuers	6595	42.1406
Female	33	Low Frequency	Syndrome (Epilepsy / Depression / Other comorbidities)	Prophylaxis Drug	Discontinuers	6610	42.2364
Female	34	Low Frequency	Syndrome (Epilepsy / Depression / Other comorbidities)	Prophylaxis Drug	Discontinuers	6625	42.3323
Male	17	High Frequency	None	Triptans+NSAIDs	Switchers	32650	208.626
Female	16	Chronic	None	Triptans+NSAIDs	Switchers	32700	208.946
Male	15	High Frequency	None	Triptans+NSAIDs	Switchers	32750	209.265
Female	14	Chronic	None	Triptans+NSAIDs	Switchers	32800	209.585
Male	13	High Frequency	None	Triptans+NSAIDs	Switchers	32850	209.904
Female	20	Chronic	None	Triptans+NSAIDs	Switchers	32900	210.224
Male	19	High Frequency	None	Triptans+NSAIDs	Switchers	32950	210.543
Male	35	High Frequency	None	Triptans+NSAIDs	Continuers	62700	400.639
Female	34	Chronic	None	Triptans+NSAIDs	Continuers	62750	400.958
Male	33	High Frequency	None	Triptans+NSAIDs	Continuers	62800	401.278
Female	32	Chronic	None	Triptans+NSAIDs	Continuers	62850	401.597
Male	31	High Frequency	None	Triptans+NSAIDs	Continuers	62900	401.917
Female	20	Chronic	None	Triptans+NSAIDs	Continuers	62950	402.236
Male	19	High Frequency	None	Triptans+NSAIDs	Continuers	63000	402.556
Female	18	Chronic	None	Triptans+NSAIDs	Continuers	63050	402.875
Male	17	High Frequency	None	Triptans+NSAIDs	Continuers	63100	403.195
Female	16	Chronic	None	Triptans+NSAIDs	Continuers	63150	403.514
Male	15	High Frequency	None	Triptans+NSAIDs	Continuers	63200	403.834
Female	14	Chronic	None	Triptans+NSAIDs	Continuers	63250	404.153
Male	13	High Frequency	None	Triptans+NSAIDs	Continuers	63300	404.473
Female	17	Chronic	None	Triptans+NSAIDs	Continuers	63350	404.792
Male	16	High Frequency	None	Triptans+NSAIDs	Continuers	63400	405.112
Female	15	Low Frequency	None	Comb. Analgesic	Switchers	17000	108.626
Male	34	Low Frequency	Syndrome (Epilepsy / Depression / Other comorbidities)	Prophylaxis Drug	Discontinuers	5560	35.5272
Female	35	High Frequency	Syndrome (Epilepsy / Depression / Other comorbidities)	Prophylaxis Drug	Discontinuers	5570	35.5911
Male	36	Chronic	Syndrome (Epilepsy / Depression / Other comorbidities)	Prophylaxis Drug	Discontinuers	5580	35.655
Female	37	Low Frequency	Syndrome (Epilepsy / Depression / Other comorbidities)	Prophylaxis Drug	Discontinuers	5590	35.7188
Male	38	High Frequency	Syndrome (Epilepsy / Depression / Other comorbidities)	Prophylaxis Drug	Discontinuers	5600	35.7827
Female	39	Chronic	Syndrome (Epilepsy / Depression / Other comorbidities)	Prophylaxis Drug	Discontinuers	5610	35.8466
Male	40	Low Frequency	Syndrome (Epilepsy / Depression / Other comorbidities)	Prophylaxis Drug	Discontinuers	5620	35.9105
Female	41	High Frequency	Syndrome (Epilepsy / Depression / Other comorbidities)	Prophylaxis Drug	Discontinuers	5630	35.9744
Male	42	Chronic	Syndrome (Epilepsy / Depression / Other comorbidities)	Prophylaxis Drug	Discontinuers	5640	36.0383
Male	22	Low Frequency	None	NSAIDs	Discontinuers	300	1.91693
Female	23	Chronic	None	NSAIDs	Discontinuers	400	2.55591
Male	24	Low Frequency	None	NSAIDs	Discontinuers	500	3.19489
Female	25	Chronic	None	NSAIDs	Discontinuers	600	3.83387
Male	26	Low Frequency	None	NSAIDs	Discontinuers	700	4.47284
Female	27	Chronic	None	NSAIDs	Discontinuers	800	5.11182
Male	28	Low Frequency	None	NSAIDs	Discontinuers	900	5.7508
Female	26	Chronic	None	Comb. Analgesic	Switchers	16000	102.236
Male	27	Low Frequency	Depression	Comb. Analgesic	Switchers	17000	108.626
Female	28	High Frequency	Seizures	Comb. Analgesic	Switchers	18000	115.016
Male	29	Chronic	Other	Comb. Analgesic	Switchers	19000	121.406
Female	30	Low Frequency	None	Comb. Analgesic	Switchers	20000	127.796
Male	32	Low Frequency	Depression	NSAIDs	Switchers	10569	67.5335
Female	33	High Frequency	Seizure	NSAIDs	Switchers	10569	67.5335
Male	34	Low Frequency	Other	NSAIDs	Switchers	10569	67.5335
Female	8	High Frequency	None	NSAIDs	Switchers	10578	67.5911
Female	21	Low Frequency	None	NSAIDs	Discontinuers	1500	9.58466
Male	22	Chronic	None	NSAIDs	Discontinuers	1600	10.2236
Female	23	Low Frequency	None	NSAIDs	Discontinuers	1700	10.8626
Male	24	Chronic	None	NSAIDs	Discontinuers	1800	11.5016
Female	25	Low Frequency	None	NSAIDs	Discontinuers	1900	12.1406
Male	26	Chronic	None	NSAIDs	Discontinuers	2000	12.7796
Male	14	Chronic	Depression	Comb. Analgesic	Continuers	6900	44.0895
Male	15	Low Frequency	Seizures	Comb. Analgesic	Continuers	7000	44.7284
Female	47	High Frequency	Syndrome (Epilepsy / Depression / Other comorbidities)	Prophylaxis Drug	Discontinuers	6550	41.853
Male	42	Low Frequency	Syndrome (Epilepsy / Depression / Other comorbidities)	Prophylaxis Drug	Discontinuers	6565	41.9489
Female	43	High Frequency	Syndrome (Epilepsy / Depression / Other comorbidities)	Prophylaxis Drug	Discontinuers	6580	42.0447
Male	44	Low Frequency	Syndrome (Epilepsy / Depression / Other comorbidities)	Prophylaxis Drug	Discontinuers	6595	42.1406
Female	45	High Frequency	Syndrome (Epilepsy / Depression / Other comorbidities)	Prophylaxis Drug	Discontinuers	6610	42.2364
Male	46	Low Frequency	Syndrome (Epilepsy / Depression / Other comorbidities)	Prophylaxis Drug	Discontinuers	6625	42.3323
Female	47	High Frequency	Syndrome (Epilepsy / Depression / Other comorbidities)	Prophylaxis Drug	Discontinuers	6400	40.8946
Male	42	Low Frequency	Syndrome (Epilepsy / Depression / Other comorbidities)	Prophylaxis Drug	Discontinuers	6415	40.9904
Female	33	Chronic	None	Triptans+NSAIDs	Switchers	30200	192.971
Male	32	High Frequency	None	Triptans+NSAIDs	Switchers	30300	193.61
Female	31	Chronic	None	Triptans+NSAIDs	Switchers	30400	194.249
Male	49	High Frequency	None	Triptans+NSAIDs	Switchers	30500	194.888
Female	48	Chronic	None	Triptans+NSAIDs	Switchers	30600	195.527
Male	47	High Frequency	None	Triptans+NSAIDs	Switchers	30700	196.166
Female	46	Chronic	None	Triptans+NSAIDs	Switchers	30800	196.805
Male	45	High Frequency	None	Triptans+NSAIDs	Switchers	30900	197.444
Female	44	Chronic	None	Triptans+NSAIDs	Switchers	31000	198.083
Male	43	High Frequency	None	Triptans+NSAIDs	Switchers	31100	198.722
Female	42	Chronic	None	Triptans+NSAIDs	Switchers	31200	199.361
Male	20	High Frequency	None	Triptans+NSAIDs	Switchers	31300	200
Female	19	Chronic	None	Triptans+NSAIDs	Switchers	31400	200.639
Male	16	Low Frequency	Other	NSAIDs	Continuers	4837	30.9073
Female	17	High Frequency	None	NSAIDs	Continuers	2000	12.7796
Male	18	Low Frequency	Depression	NSAIDs	Continuers	4000	25.5591
Female	19	High Frequency	Seizure	NSAIDs	Continuers	4837	30.9073
Male	20	Low Frequency	Other	NSAIDs	Continuers	5000	31.9489
Female	21	High Frequency	None	NSAIDs	Continuers	5000	31.9489
Male	22	Low Frequency	Depression	NSAIDs	Continuers	5000	31.9489
Female	23	High Frequency	Seizure	NSAIDs	Continuers	5000	31.9489
Male	24	Low Frequency	Other	NSAIDs	Continuers	5000	31.9489
Female	25	High Frequency	None	NSAIDs	Continuers	5000	31.9489
Female	8	High Frequency	Seizure	NSAIDs	Switchers	5446	34.7987
Male	9	Low Frequency	Other	NSAIDs	Switchers	5568	35.5783
Male	21	Low Frequency	Other	NSAIDs	Discontinuers	100	0.638978
Female	22	High Frequency	None	NSAIDs	Discontinuers	200	1.27796
Male	23	Low Frequency	Other	NSAIDs	Discontinuers	300	1.91693
Female	24	High Frequency	None	NSAIDs	Discontinuers	400	2.55591
Male	25	Low Frequency	Other	NSAIDs	Discontinuers	500	3.19489
Female	26	High Frequency	None	NSAIDs	Discontinuers	600	3.83387
Male	27	Low Frequency	Other	NSAIDs	Discontinuers	700	4.47284
Female	28	High Frequency	None	NSAIDs	Discontinuers	800	5.11182
Male	29	Low Frequency	Other	NSAIDs	Discontinuers	900	5.7508
Female	14	High Frequency	None	NSAIDs	Discontinuers	800	5.11182
Male	15	Low Frequency	None	NSAIDs	Discontinuers	900	5.7508
Female	16	High Frequency	None	NSAIDs	Discontinuers	1000	6.38978
Male	17	Low Frequency	None	NSAIDs	Discontinuers	100	0.638978
Male	18	Low Frequency	Syndrome (Epilepsy / Depression / Other comorbidities)	Prophylaxis Drug	Discontinuers	6389	40.8243
Female	19	High Frequency	Syndrome (Epilepsy / Depression / Other comorbidities)	Prophylaxis Drug	Discontinuers	6389	40.8243
Female	27	High Frequency	Other	NSAIDs	Discontinuers	1000	6.38978
Male	28	Low Frequency	None	NSAIDs	Discontinuers	100	0.638978
Female	29	High Frequency	Depression	NSAIDs	Discontinuers	200	1.27796
Male	30	Low Frequency	Other	NSAIDs	Discontinuers	300	1.91693
Female	45	Low Frequency	Syndrome (Epilepsy / Depression / Other comorbidities)	Prophylaxis Drug	Discontinuers	6400	40.8946
Male	46	Low Frequency	Syndrome (Epilepsy / Depression / Other comorbidities)	Prophylaxis Drug	Discontinuers	6415	40.9904
Female	47	Low Frequency	Syndrome (Epilepsy / Depression / Other comorbidities)	Prophylaxis Drug	Discontinuers	6430	41.0863
Female	47	Low Frequency	Syndrome (Epilepsy / Depression / Other comorbidities)	Prophylaxis Drug	Discontinuers	6445	41.1821
Female	42	Low Frequency	Syndrome (Epilepsy / Depression / Other comorbidities)	Prophylaxis Drug	Discontinuers	6460	41.278
Female	43	Low Frequency	Syndrome (Epilepsy / Depression / Other comorbidities)	Prophylaxis Drug	Discontinuers	6475	41.3738
Female	44	Low Frequency	Syndrome (Epilepsy / Depression / Other comorbidities)	Prophylaxis Drug	Discontinuers	6490	41.4696
Female	45	Low Frequency	Syndrome (Epilepsy / Depression / Other comorbidities)	Prophylaxis Drug	Discontinuers	6505	41.5655
Female	46	Low Frequency	Syndrome (Epilepsy / Depression / Other comorbidities)	Prophylaxis Drug	Discontinuers	6520	41.6613
Female	47	Low Frequency	Syndrome (Epilepsy / Depression / Other comorbidities)	Prophylaxis Drug	Discontinuers	6535	41.7572
Female	20	Chronic	None	Triptans+NSAIDs	Switchers	32558	208.038
Male	19	High Frequency	None	Triptans+NSAIDs	Switchers	32558	208.038
Female	18	Chronic	None	Triptans+NSAIDs	Switchers	32600	208.307
Female	18	High Frequency	None	NSAIDs	Discontinuers	200	1.27796
Male	19	Low Frequency	None	NSAIDs	Discontinuers	300	1.91693
Female	20	High Frequency	None	NSAIDs	Discontinuers	400	2.55591
Male	21	Low Frequency	None	NSAIDs	Discontinuers	500	3.19489
Female	22	High Frequency	None	NSAIDs	Discontinuers	600	3.83387
Female	28	High Frequency	Depression	Comb. Analgesic	Discontinuers	2960	18.9137
Male	29	Chronic	None	Comb. Analgesic	Discontinuers	2970	18.9776
Female	30	Low Frequency	Depression	Comb. Analgesic	Discontinuers	2980	19.0415
Male	28	Low Frequency	Syndrome (Epilepsy / Depression / Other comorbidities)	Prophylaxis Drug	Discontinuers	6505	41.5655
Female	29	High Frequency	Syndrome (Epilepsy / Depression / Other comorbidities)	Prophylaxis Drug	Discontinuers	6520	41.6613
Male	30	Low Frequency	Syndrome (Epilepsy / Depression / Other comorbidities)	Prophylaxis Drug	Discontinuers	6535	41.7572
Female	31	High Frequency	Syndrome (Epilepsy / Depression / Other comorbidities)	Prophylaxis Drug	Discontinuers	6550	41.853
Male	32	Low Frequency	Syndrome (Epilepsy / Depression / Other comorbidities)	Prophylaxis Drug	Discontinuers	6565	41.9489
Female	33	High Frequency	Syndrome (Epilepsy / Depression / Other comorbidities)	Prophylaxis Drug	Discontinuers	6580	42.0447
Male	34	Low Frequency	Syndrome (Epilepsy / Depression / Other comorbidities)	Prophylaxis Drug	Discontinuers	6595	42.1406
Female	35	High Frequency	Syndrome (Epilepsy / Depression / Other comorbidities)	Prophylaxis Drug	Discontinuers	6610	42.2364
Male	18	High Frequency	None	Triptans+NSAIDs	Switchers	31500	201.278
Female	17	Chronic	None	Triptans+NSAIDs	Switchers	31600	201.917
Male	16	High Frequency	None	Triptans+NSAIDs	Switchers	31700	202.556
Female	15	Chronic	None	Triptans+NSAIDs	Switchers	31800	203.195
Male	14	High Frequency	None	Triptans+NSAIDs	Switchers	31900	203.834
Female	13	Chronic	None	Triptans+NSAIDs	Switchers	32000	204.473
Male	33	High Frequency	None	Triptans+NSAIDs	Switchers	32100	205.112
Female	32	Chronic	None	Triptans+NSAIDs	Switchers	32200	205.751
Male	31	High Frequency	None	Triptans+NSAIDs	Switchers	32558	208.038
Male	29	Chronic	Other	Triptans+NSAIDs	Continuers	57600	368.051
Female	30	Low Frequency	None	Triptans+NSAIDs	Continuers	57700	368.69
Male	31	High Frequency	Depression	Triptans+NSAIDs	Continuers	57800	369.329
Female	32	Chronic	Seizures	Triptans+NSAIDs	Continuers	57900	369.968
Male	33	High Frequency	Other	Triptans+NSAIDs	Continuers	58000	370.607
Female	34	Chronic	None	Triptans+NSAIDs	Continuers	58100	371.246
Male	24	High Frequency	Depression	Triptans+NSAIDs	Continuers	58200	371.885
Female	33	Chronic	Seizures	Triptans+NSAIDs	Continuers	58300	372.524
Male	34	High Frequency	Other	Triptans+NSAIDs	Continuers	58400	373.163
Female	20	Chronic	None	Triptans+NSAIDs	Continuers	58500	373.802
Male	31.5	High Frequency	Depression	Triptans+NSAIDs	Continuers	57000	364.217
Female	10	Chronic	Seizures	Triptans+NSAIDs	Continuers	57100	364.856
Male	54	High Frequency	Other	Triptans+NSAIDs	Continuers	57200	365.495
Female	53	Chronic	None	Triptans+NSAIDs	Continuers	57300	366.134
Male	52	High Frequency	Other	Triptans+NSAIDs	Continuers	57400	366.773
Female	51	Chronic	Depression	Triptans+NSAIDs	Continuers	57500	367.412
Male	20	High Frequency	None	Triptans+NSAIDs	Continuers	57600	368.051
Female	32	Chronic	None	Triptans	Discontinuers	9400	60.0639
Female	33	High Frequency	None	Triptans	Discontinuers	9425	60.2236
Female	34	Chronic	None	Triptans	Discontinuers	9450	60.3834
Female	27	High Frequency	None	Triptans	Discontinuers	9475	60.5431
Female	28	Chronic	None	Triptans	Discontinuers	9500	60.7029
Female	29	High Frequency	None	Triptans	Discontinuers	9525	60.8626
Female	30	Chronic	None	Triptans	Discontinuers	9550	61.0224
Female	31	High Frequency	None	Triptans	Discontinuers	9575	61.1821
Female	32	Chronic	None	Triptans	Discontinuers	9600	61.3419
Female	33	High Frequency	None	Triptans	Discontinuers	9625	61.5016
Female	34	Chronic	None	Triptans	Discontinuers	9650	61.6613
Female	27	Chronic	None	Triptans	Discontinuers	9675	61.8211
Female	28	Chronic	None	Triptans	Discontinuers	9700	61.9808
Female	29	Chronic	None	Triptans	Discontinuers	9725	62.1406
Female	30	Chronic	None	Triptans	Discontinuers	9750	62.3003
Female	31	Chronic	None	Triptans	Discontinuers	9775	62.4601
Female	32	Chronic	None	Triptans	Discontinuers	9800	62.6198
Female	33	Chronic	None	Triptans	Discontinuers	9825	62.7796
Male	43	Low Frequency	Depression	Triptans+NSAIDs	Continuers	56200	359.105
Female	42	High Frequency	Seizures	Triptans+NSAIDs	Continuers	56300	359.744
Male	41	Chronic	Other	Triptans+NSAIDs	Continuers	56400	360.383
Female	40	Low Frequency	None	Triptans+NSAIDs	Continuers	56500	361.022
Male	39	High Frequency	Depression	Triptans+NSAIDs	Continuers	56600	361.661
Female	38	Chronic	Seizures	Triptans+NSAIDs	Continuers	56700	362.3
Male	37	Low Frequency	Other	Triptans+NSAIDs	Continuers	56800	362.939
Female	36	High Frequency	None	Triptans+NSAIDs	Continuers	56900	363.578
Male	35	Chronic	Depression	Triptans+NSAIDs	Continuers	57000	364.217
Female	34	Low Frequency	Seizures	Triptans+NSAIDs	Continuers	57100	364.856
Male	33	High Frequency	Other	Triptans+NSAIDs	Continuers	57200	365.495
Female	32	Chronic	None	Triptans+NSAIDs	Continuers	57300	366.134
Male	31	Low Frequency	Depression	Triptans+NSAIDs	Continuers	57400	366.773
Female	30	High Frequency	Seizures	Triptans+NSAIDs	Continuers	57500	367.412
Male	29	Chronic	Other	Triptans+NSAIDs	Continuers	57600	368.051
Female	34	Chronic	None	Triptans	Continuers	60000	383.387
Male	17	High Frequency	None	Triptans	Continuers	60050	383.706
Female	45	Low Frequency	Syndrome (Epilepsy / Depression / Other comorbidities)	Prophylaxis Drug	Discontinuers	6550	41.853
Male	46	Low Frequency	Syndrome (Epilepsy / Depression / Other comorbidities)	Prophylaxis Drug	Discontinuers	6565	41.9489
Female	47	Low Frequency	Syndrome (Epilepsy / Depression / Other comorbidities)	Prophylaxis Drug	Discontinuers	6580	42.0447
Male	42	Low Frequency	Syndrome (Epilepsy / Depression / Other comorbidities)	Prophylaxis Drug	Discontinuers	6595	42.1406
Female	43	Low Frequency	Syndrome (Epilepsy / Depression / Other comorbidities)	Prophylaxis Drug	Discontinuers	6610	42.2364
Male	44	Low Frequency	Syndrome (Epilepsy / Depression / Other comorbidities)	Prophylaxis Drug	Discontinuers	6625	42.3323
Male	32	High Frequency	None	Triptans	Continuers	59450	379.872
Female	33	Chronic	None	Triptans	Continuers	59500	380.192
Male	34	High Frequency	None	Triptans	Continuers	59550	380.511
Female	30	Chronic	None	Triptans	Continuers	59600	380.831
Male	31	High Frequency	None	Triptans	Continuers	59650	381.15
Female	32	Chronic	None	Triptans	Continuers	59700	381.47
Male	33	High Frequency	None	Triptans	Continuers	59750	381.789
Female	34	Chronic	None	Triptans	Continuers	59800	382.109
Male	31	High Frequency	None	Triptans	Continuers	59850	382.428
Female	32	Chronic	None	Triptans	Continuers	59900	382.748
Male	33	High Frequency	None	Triptans	Continuers	59950	383.067
Female	33	Chronic	Other	Triptans	Continuers	56823	363.086
Male	34	Low Frequency	Depression	Triptans	Continuers	56823	363.086
Female	30	High Frequency	Other	Triptans	Continuers	56900	363.578
Male	31	Chronic	Other	Triptans	Continuers	56950	363.898
Female	32	Low Frequency	Other	Triptans	Continuers	57000	364.217
Male	33	High Frequency	Other	Triptans	Continuers	57050	364.537
Female	34	Chronic	Other	Triptans	Continuers	57100	364.856
Male	13	Low Frequency	Other	Triptans	Continuers	57150	365.176
Female	32	Low Frequency	Syndrome (Epilepsy / Depression / Other comorbidities)	Prophylaxis Drug	Discontinuers	6550	41.853
Female	33	Low Frequency	Syndrome (Epilepsy / Depression / Other comorbidities)	Prophylaxis Drug	Discontinuers	6565	41.9489
Female	33	Low Frequency	Syndrome (Epilepsy / Depression / Other comorbidities)	Prophylaxis Drug	Discontinuers	6580	42.0447
Female	33	Low Frequency	Syndrome (Epilepsy / Depression / Other comorbidities)	Prophylaxis Drug	Discontinuers	6595	42.1406
Female	32	Low Frequency	Syndrome (Epilepsy / Depression / Other comorbidities)	Prophylaxis Drug	Discontinuers	6610	42.2364
Female	18	Chronic	None	Triptans	Continuers	60100	384.026
Male	19	High Frequency	None	Triptans	Continuers	60150	384.345
Female	20	Chronic	None	Triptans	Continuers	60200	384.665
Male	21	High Frequency	None	Triptans	Continuers	60250	384.984
Female	22	Chronic	None	Triptans	Continuers	60300	385.304
Female	16	Chronic	None	Triptans+NSAIDs	Discontinuers	14700	93.9297
Female	15	Chronic	None	Triptans+NSAIDs	Discontinuers	14750	94.2492
Female	14	Chronic	None	Triptans+NSAIDs	Discontinuers	14800	94.5687
Female	13	Chronic	None	Triptans+NSAIDs	Discontinuers	14850	94.8882
Female	20	Chronic	None	Triptans+NSAIDs	Discontinuers	14900	95.2077
Female	19	Chronic	None	Triptans+NSAIDs	Discontinuers	14950	95.5272
Female	18	Chronic	None	Triptans+NSAIDs	Discontinuers	15000	95.8466
Male	17	High Frequency	None	Triptans+NSAIDs	Switchers	33450	213.738
Female	16	Chronic	None	Triptans+NSAIDs	Switchers	33500	214.058
Male	15	High Frequency	None	Triptans+NSAIDs	Switchers	33550	214.377
Female	14	Chronic	None	Triptans+NSAIDs	Switchers	33600	214.696
Male	13	High Frequency	None	Triptans+NSAIDs	Switchers	33650	215.016
Male	27	High Frequency	None	Triptans	Continuers	60550	386.901
Female	28	Chronic	None	Triptans	Continuers	60600	387.22
Male	29	High Frequency	None	Triptans	Continuers	60650	387.54
Female	30	Chronic	None	Triptans	Continuers	60700	387.859
Male	23	High Frequency	None	Triptans	Continuers	60350	385.623
Female	24	Chronic	None	Triptans	Continuers	60400	385.942
Male	25	High Frequency	None	Triptans	Continuers	60450	386.262
Female	26	Chronic	None	Triptans	Continuers	60500	386.581
Male	22	Low Frequency	Syndrome (Epilepsy / Depression / Other comorbidities)	Prophylaxis Drug	Discontinuers	5500	35.1438
Female	23	High Frequency	Syndrome (Epilepsy / Depression / Other comorbidities)	Prophylaxis Drug	Discontinuers	5510	35.2077
Male	24	Chronic	Syndrome (Epilepsy / Depression / Other comorbidities)	Prophylaxis Drug	Discontinuers	5520	35.2716
Female	25	Low Frequency	Syndrome (Epilepsy / Depression / Other comorbidities)	Prophylaxis Drug	Discontinuers	5530	35.3355
Male	26	High Frequency	Syndrome (Epilepsy / Depression / Other comorbidities)	Prophylaxis Drug	Discontinuers	5540	35.3994
Female	27	Chronic	Syndrome (Epilepsy / Depression / Other comorbidities)	Prophylaxis Drug	Discontinuers	5550	35.4633
Female	43	High Frequency	Syndrome (Epilepsy / Depression / Other comorbidities)	Prophylaxis Drug	Discontinuers	6430	41.0863
Male	44	Low Frequency	Syndrome (Epilepsy / Depression / Other comorbidities)	Prophylaxis Drug	Discontinuers	6445	41.1821
Female	45	High Frequency	Syndrome (Epilepsy / Depression / Other comorbidities)	Prophylaxis Drug	Discontinuers	6460	41.278
Male	46	Low Frequency	Syndrome (Epilepsy / Depression / Other comorbidities)	Prophylaxis Drug	Discontinuers	6475	41.3738
Female	34	Chronic	None	Triptans	Switchers	6975	44.5687
Male	30	High Frequency	None	Triptans	Switchers	7000	44.7284
Female	31	Chronic	None	Triptans	Switchers	7025	44.8882
Male	32	High Frequency	None	Triptans	Switchers	7050	45.0479
Female	33	Chronic	None	Triptans	Switchers	7075	45.2077
Male	34	High Frequency	None	Triptans	Switchers	7100	45.3674
Female	30	Chronic	None	Triptans	Switchers	7125	45.5272
Male	33	High Frequency	None	Triptans	Switchers	6950	44.4089
Male	30	Low Frequency	None	NSAIDs	Discontinuers	700	4.47284
Female	31	High Frequency	None	NSAIDs	Discontinuers	800	5.11182
Male	32	Low Frequency	None	NSAIDs	Discontinuers	900	5.7508
Male	31	High Frequency	None	Triptans	Switchers	6900	44.0895
Female	32	Chronic	None	Triptans	Switchers	6925	44.2492
Male	20	Low Frequency	Syndrome (Epilepsy / Depression / Other comorbidities)	Prophylaxis Drug	Discontinuers	6389	40.8243
Female	21	High Frequency	Syndrome (Epilepsy / Depression / Other comorbidities)	Prophylaxis Drug	Discontinuers	6400	40.8946
Male	22	Low Frequency	Syndrome (Epilepsy / Depression / Other comorbidities)	Prophylaxis Drug	Discontinuers	6415	40.9904
Female	23	High Frequency	Syndrome (Epilepsy / Depression / Other comorbidities)	Prophylaxis Drug	Discontinuers	6430	41.0863
Male	24	Low Frequency	Syndrome (Epilepsy / Depression / Other comorbidities)	Prophylaxis Drug	Discontinuers	6445	41.1821
Female	25	High Frequency	Syndrome (Epilepsy / Depression / Other comorbidities)	Prophylaxis Drug	Discontinuers	6460	41.278
Male	26	Low Frequency	Syndrome (Epilepsy / Depression / Other comorbidities)	Prophylaxis Drug	Discontinuers	6475	41.3738
Female	27	High Frequency	Syndrome (Epilepsy / Depression / Other comorbidities)	Prophylaxis Drug	Discontinuers	6490	41.4696
Male	51	High Frequency	Depression	Triptans+NSAIDs	Continuers	55400	353.994
Female	50	Chronic	Seizures	Triptans+NSAIDs	Continuers	55500	354.633
Male	49	Low Frequency	Other	Triptans+NSAIDs	Continuers	55600	355.272
Female	48	High Frequency	None	Triptans+NSAIDs	Continuers	55700	355.911
Male	47	Chronic	Depression	Triptans+NSAIDs	Continuers	55800	356.55
Female	46	Low Frequency	Seizures	Triptans+NSAIDs	Continuers	55900	357.188
Male	45	High Frequency	Other	Triptans+NSAIDs	Continuers	56000	357.827
Female	44	Chronic	None	Triptans+NSAIDs	Continuers	56100	358.466
Male	13	High Frequency	Depression	Comb. Analgesic	Switchers	29800	190.415
Female	14	Chronic	Seizures	Comb. Analgesic	Switchers	30000	191.693
Female	16	High Frequency	None	Comb. Analgesic	Switchers	30400	194.249
Male	17	Chronic	Depression	Comb. Analgesic	Switchers	30600	195.527
Female	18	Low Frequency	Seizures	Comb. Analgesic	Switchers	30800	196.805
Male	19	High Frequency	Other	Comb. Analgesic	Switchers	31000	198.083
Female	20	Chronic	None	Comb. Analgesic	Switchers	31200	199.361
Male	21	Low Frequency	Depression	Comb. Analgesic	Switchers	31400	200.639
Female	22	High Frequency	Seizures	Comb. Analgesic	Switchers	31600	201.917
Male	23	Chronic	None	Comb. Analgesic	Switchers	31800	203.195
Female	24	Low Frequency	Depression	Comb. Analgesic	Switchers	32000	204.473
Male	25	High Frequency	Seizures	Comb. Analgesic	Switchers	32200	205.751
Male	31	Low Frequency	None	NSAIDs	Discontinuers	1800	11.5016
Female	32	Low Frequency	None	NSAIDs	Discontinuers	1900	12.1406
Male	33	Low Frequency	None	NSAIDs	Discontinuers	2000	12.7796
Female	34	Low Frequency	None	NSAIDs	Discontinuers	2100	13.4185
Male	30	Low Frequency	None	NSAIDs	Discontinuers	2200	14.0575
Female	17	Low Frequency	None	NSAIDs	Discontinuers	1600	10.2236
Male	18	Low Frequency	None	NSAIDs	Discontinuers	1700	10.8626
Female	19	Low Frequency	None	NSAIDs	Discontinuers	1800	11.5016
Male	20	Low Frequency	None	NSAIDs	Discontinuers	1900	12.1406
Female	21	Low Frequency	None	NSAIDs	Discontinuers	2000	12.7796
Male	22	Low Frequency	None	NSAIDs	Discontinuers	2100	13.4185
Female	23	Low Frequency	None	NSAIDs	Discontinuers	2200	14.0575
Male	24	Low Frequency	None	NSAIDs	Discontinuers	1200	7.66773
Female	25	Low Frequency	None	NSAIDs	Discontinuers	1300	8.30671
Male	26	Low Frequency	None	NSAIDs	Discontinuers	1400	8.94569
Female	27	Low Frequency	None	NSAIDs	Discontinuers	1500	9.58466
Female	27	Chronic	Syndrome (Epilepsy / Depression / Other comorbidities)	Prophylaxis Drug	Discontinuers	5670	36.23
Male	28	Low Frequency	Syndrome (Epilepsy / Depression / Other comorbidities)	Prophylaxis Drug	Discontinuers	5680	36.2939
Female	29	High Frequency	Syndrome (Epilepsy / Depression / Other comorbidities)	Prophylaxis Drug	Discontinuers	5690	36.3578
Male	30	Chronic	Syndrome (Epilepsy / Depression / Other comorbidities)	Prophylaxis Drug	Discontinuers	5700	36.4217
Female	31	Low Frequency	Syndrome (Epilepsy / Depression / Other comorbidities)	Prophylaxis Drug	Discontinuers	5710	36.4856
Male	32	High Frequency	Syndrome (Epilepsy / Depression / Other comorbidities)	Prophylaxis Drug	Discontinuers	5720	36.5495
Female	33	Chronic	Syndrome (Epilepsy / Depression / Other comorbidities)	Prophylaxis Drug	Discontinuers	5730	36.6134
Female	13	Chronic	None	Triptans+NSAIDs	Discontinuers	14300	91.3738
Female	37	Chronic	None	Triptans+NSAIDs	Discontinuers	14350	91.6933
Female	36	Chronic	None	Triptans+NSAIDs	Discontinuers	14400	92.0128
Female	36	Chronic	None	Triptans+NSAIDs	Discontinuers	14450	92.3323
Female	27	Low Frequency	None	NSAIDs	Discontinuers	1700	10.8626
Female	28	Low Frequency	None	NSAIDs	Discontinuers	1800	11.5016
Female	29	Low Frequency	None	NSAIDs	Discontinuers	1900	12.1406
Female	30	Low Frequency	None	NSAIDs	Discontinuers	2000	12.7796
Female	31	Low Frequency	None	NSAIDs	Discontinuers	2100	13.4185
Female	32	Low Frequency	None	NSAIDs	Discontinuers	2200	14.0575
Female	33	Low Frequency	None	NSAIDs	Discontinuers	1200	7.66773
Female	34	Low Frequency	None	NSAIDs	Discontinuers	1300	8.30671
Female	24	Low Frequency	None	NSAIDs	Discontinuers	1400	8.94569
Female	30	Low Frequency	None	NSAIDs	Discontinuers	1500	9.58466
Male	8	Chronic	Other	Comb. Analgesic	Continuers	6300	40.2556
Male	9	Low Frequency	None	Comb. Analgesic	Continuers	6400	40.8946
Male	10	High Frequency	Depression	Comb. Analgesic	Continuers	6500	41.5335
Male	11	Chronic	Seizures	Comb. Analgesic	Continuers	6600	42.1725
Female	28	Low Frequency	None	NSAIDs	Discontinuers	1600	10.2236
Female	29	Low Frequency	None	NSAIDs	Discontinuers	2200	14.0575
Female	30	Low Frequency	None	NSAIDs	Discontinuers	1200	7.66773
Female	31	Low Frequency	None	NSAIDs	Discontinuers	1300	8.30671
Female	32	Low Frequency	None	NSAIDs	Discontinuers	1400	8.94569
Female	33	Low Frequency	None	NSAIDs	Discontinuers	1500	9.58466
Female	34	Low Frequency	None	NSAIDs	Discontinuers	1600	10.2236
Female	33	Low Frequency	None	NSAIDs	Discontinuers	1500	9.58466
Male	34	Low Frequency	None	NSAIDs	Discontinuers	1600	10.2236
Female	30	Low Frequency	None	NSAIDs	Discontinuers	1700	10.8626
Male	32	Low Frequency	None	NSAIDs	Discontinuers	1400	8.94569
Male	44	High Frequency	Syndrome (Epilepsy / Depression / Other comorbidities)	Prophylaxis Drug	Switchers	11200	71.5655
Female	45	Chronic	Syndrome (Epilepsy / Depression / Other comorbidities)	Prophylaxis Drug	Switchers	11300	72.2045
Male	46	Low Frequency	Syndrome (Epilepsy / Depression / Other comorbidities)	Prophylaxis Drug	Switchers	11400	72.8435
Female	47	High Frequency	Syndrome (Epilepsy / Depression / Other comorbidities)	Prophylaxis Drug	Switchers	11450	73.1629
Male	12	Chronic	Syndrome (Epilepsy / Depression / Other comorbidities)	Prophylaxis Drug	Switchers	11466	73.2652
Female	13	Low Frequency	Syndrome (Epilepsy / Depression / Other comorbidities)	Prophylaxis Drug	Switchers	11466	73.2652
Male	14	High Frequency	Syndrome (Epilepsy / Depression / Other comorbidities)	Prophylaxis Drug	Switchers	11466	73.2652
Female	15	Chronic	Syndrome (Epilepsy / Depression / Other comorbidities)	Prophylaxis Drug	Switchers	11500	73.4824
Male	16	Low Frequency	Syndrome (Epilepsy / Depression / Other comorbidities)	Prophylaxis Drug	Switchers	11550	73.8019
Female	17	High Frequency	Syndrome (Epilepsy / Depression / Other comorbidities)	Prophylaxis Drug	Switchers	11600	74.1214
Female	41	High Frequency	Syndrome (Epilepsy / Depression / Other comorbidities)	Prophylaxis Drug	Discontinuers	6460	41.278
Male	42	Low Frequency	Syndrome (Epilepsy / Depression / Other comorbidities)	Prophylaxis Drug	Discontinuers	6475	41.3738
Female	43	High Frequency	Syndrome (Epilepsy / Depression / Other comorbidities)	Prophylaxis Drug	Discontinuers	6490	41.4696
Male	44	Low Frequency	Syndrome (Epilepsy / Depression / Other comorbidities)	Prophylaxis Drug	Discontinuers	6505	41.5655
Female	45	High Frequency	Syndrome (Epilepsy / Depression / Other comorbidities)	Prophylaxis Drug	Discontinuers	6520	41.6613
Male	46	Low Frequency	Syndrome (Epilepsy / Depression / Other comorbidities)	Prophylaxis Drug	Discontinuers	6535	41.7572
Male	33	Low Frequency	None	NSAIDs	Discontinuers	2100	13.4185
Female	34	Low Frequency	None	NSAIDs	Discontinuers	2200	14.0575
Male	30	Low Frequency	None	NSAIDs	Discontinuers	1200	7.66773
Female	31	Low Frequency	None	NSAIDs	Discontinuers	1300	8.30671
Male	25	Low Frequency	None	NSAIDs	Discontinuers	900	5.7508
Female	26	High Frequency	None	NSAIDs	Discontinuers	1000	6.38978
Male	27	Low Frequency	None	NSAIDs	Discontinuers	100	0.638978
Female	28	Chronic	None	NSAIDs	Discontinuers	200	1.27796
Male	29	Low Frequency	None	NSAIDs	Discontinuers	300	1.91693
Male	28	Low Frequency	Syndrome (Epilepsy / Depression / Other comorbidities)	Prophylaxis Drug	Discontinuers	5560	35.5272
Female	29	High Frequency	Syndrome (Epilepsy / Depression / Other comorbidities)	Prophylaxis Drug	Discontinuers	5570	35.5911
Male	30	Chronic	Syndrome (Epilepsy / Depression / Other comorbidities)	Prophylaxis Drug	Discontinuers	5580	35.655
Female	31	Low Frequency	Syndrome (Epilepsy / Depression / Other comorbidities)	Prophylaxis Drug	Discontinuers	5590	35.7188
Male	32	High Frequency	Syndrome (Epilepsy / Depression / Other comorbidities)	Prophylaxis Drug	Discontinuers	5600	35.7827
Female	33	Chronic	Syndrome (Epilepsy / Depression / Other comorbidities)	Prophylaxis Drug	Discontinuers	5610	35.8466
Male	34	Low Frequency	Syndrome (Epilepsy / Depression / Other comorbidities)	Prophylaxis Drug	Discontinuers	5620	35.9105
Male	30	Chronic	Syndrome (Epilepsy / Depression / Other comorbidities)	Prophylaxis Drug	Continuers	8200	52.3962
Female	31	Low Frequency	Syndrome (Epilepsy / Depression / Other comorbidities)	Prophylaxis Drug	Continuers	8275	52.8754
Male	32	High Frequency	Syndrome (Epilepsy / Depression / Other comorbidities)	Prophylaxis Drug	Continuers	8340	53.2907
Female	33	Chronic	Syndrome (Epilepsy / Depression / Other comorbidities)	Prophylaxis Drug	Continuers	8405	53.7061
Female	37	Low Frequency	Syndrome (Epilepsy / Depression / Other comorbidities)	Prophylaxis Drug	Continuers	8665	55.3674
Male	38	High Frequency	Syndrome (Epilepsy / Depression / Other comorbidities)	Prophylaxis Drug	Continuers	8730	55.7827
Female	39	Chronic	Syndrome (Epilepsy / Depression / Other comorbidities)	Prophylaxis Drug	Continuers	8795	56.1981
Male	40	Low Frequency	Syndrome (Epilepsy / Depression / Other comorbidities)	Prophylaxis Drug	Continuers	8860	56.6134
Female	41	High Frequency	Syndrome (Epilepsy / Depression / Other comorbidities)	Prophylaxis Drug	Continuers	8925	57.0288
Male	42	Chronic	Syndrome (Epilepsy / Depression / Other comorbidities)	Prophylaxis Drug	Switchers	11000	70.2875
Female	43	Low Frequency	Syndrome (Epilepsy / Depression / Other comorbidities)	Prophylaxis Drug	Switchers	11100	70.9265
Female	18	Chronic	None	Triptans+NSAIDs	Discontinuers	15000	95.8466
Female	17	Chronic	None	Triptans+NSAIDs	Discontinuers	15050	96.1661
Female	16	Chronic	None	Triptans+NSAIDs	Discontinuers	15100	96.4856
Female	15	Chronic	None	Triptans+NSAIDs	Discontinuers	15150	96.8051
Female	14	Chronic	None	Triptans+NSAIDs	Discontinuers	14250	91.0543
Male	12	Low Frequency	Syndrome (Epilepsy / Depression / Other comorbidities)	Prophylaxis Drug	Continuers	7100	45.3674
Female	47	High Frequency	Syndrome (Epilepsy / Depression / Other comorbidities)	Prophylaxis Drug	Continuers	7200	46.0064
Male	12	Chronic	Syndrome (Epilepsy / Depression / Other comorbidities)	Prophylaxis Drug	Continuers	7300	46.6454
Female	13	Low Frequency	Syndrome (Epilepsy / Depression / Other comorbidities)	Prophylaxis Drug	Continuers	7400	47.2843
Male	14	High Frequency	Syndrome (Epilepsy / Depression / Other comorbidities)	Prophylaxis Drug	Continuers	7500	47.9233
Female	29	Low Frequency	None	NSAIDs	Discontinuers	1200	7.66773
Male	30	Low Frequency	None	NSAIDs	Discontinuers	1300	8.30671
Female	31	Chronic	None	NSAIDs	Discontinuers	1400	8.94569
Male	32	Low Frequency	None	NSAIDs	Discontinuers	1500	9.58466
Female	33	Low Frequency	None	NSAIDs	Discontinuers	1600	10.2236
Male	34	Low Frequency	None	NSAIDs	Discontinuers	1700	10.8626
Female	30	Low Frequency	None	NSAIDs	Discontinuers	1800	11.5016
Male	31	Low Frequency	None	NSAIDs	Discontinuers	1900	12.1406
Female	32	Low Frequency	None	NSAIDs	Discontinuers	2000	12.7796
Male	33	Low Frequency	None	NSAIDs	Discontinuers	2100	13.4185
Female	34	Low Frequency	None	NSAIDs	Discontinuers	2200	14.0575
Male	30	Low Frequency	None	NSAIDs	Discontinuers	1200	7.66773
Female	18	High Frequency	None	NSAIDs	Switchers	7299	46.639
Male	19	Low Frequency	Depression	NSAIDs	Switchers	7500	47.9233
Female	20	High Frequency	Seizure	NSAIDs	Switchers	7869	50.2812
Male	21	Low Frequency	Other	NSAIDs	Switchers	8356	53.393
Female	22	High Frequency	None	NSAIDs	Switchers	8356	53.393
Male	23	Low Frequency	Depression	NSAIDs	Switchers	8356	53.393
Female	24	High Frequency	Seizure	NSAIDs	Switchers	8356	53.393
Male	25	Low Frequency	Other	NSAIDs	Switchers	8457	54.0383
Female	26	High Frequency	None	NSAIDs	Switchers	8457	54.0383
Male	27	Low Frequency	Depression	NSAIDs	Switchers	8457	54.0383
Male	33	Low Frequency	Other	NSAIDs	Discontinuers	900	5.7508
Female	34	High Frequency	None	NSAIDs	Discontinuers	1000	6.38978
Male	8	Low Frequency	Depression	NSAIDs	Discontinuers	100	0.638978
Female	9	High Frequency	Other	NSAIDs	Discontinuers	200	1.27796
Male	10	Low Frequency	None	NSAIDs	Discontinuers	300	1.91693
Female	11	High Frequency	Depression	NSAIDs	Discontinuers	400	2.55591
Female	15	Chronic	None	Triptans+NSAIDs	Discontinuers	14750	94.2492
Female	14	Chronic	None	Triptans+NSAIDs	Discontinuers	14800	94.5687
Female	13	Chronic	None	Triptans+NSAIDs	Discontinuers	14850	94.8882
Female	20	Chronic	None	Triptans+NSAIDs	Discontinuers	14900	95.2077
Female	19	Chronic	None	Triptans+NSAIDs	Discontinuers	14950	95.5272
Female	15	Chronic	None	Triptans+NSAIDs	Continuers	63450	405.431
Male	14	High Frequency	None	Triptans+NSAIDs	Continuers	63500	405.751
Female	13	Chronic	None	Triptans+NSAIDs	Continuers	63550	406.07
Male	36	High Frequency	None	Triptans+NSAIDs	Continuers	63600	406.39
Female	35	Chronic	None	Triptans+NSAIDs	Switchers	30000	191.693
Male	34	High Frequency	None	Triptans+NSAIDs	Switchers	30100	192.332
Female	10	High Frequency	None	NSAIDs	Switchers	5678	36.2812
Male	11	Low Frequency	Depression	NSAIDs	Switchers	6700	42.8115
Male	18	Chronic	Syndrome (Epilepsy / Depression / Other comorbidities)	Prophylaxis Drug	Switchers	11650	74.4409
Female	19	Low Frequency	Syndrome (Epilepsy / Depression / Other comorbidities)	Prophylaxis Drug	Switchers	11700	74.7604
Male	20	High Frequency	Syndrome (Epilepsy / Depression / Other comorbidities)	Prophylaxis Drug	Switchers	11750	75.0799
Female	21	Chronic	Syndrome (Epilepsy / Depression / Other comorbidities)	Prophylaxis Drug	Switchers	11800	75.3994
Male	42	Chronic	Syndrome (Epilepsy / Depression / Other comorbidities)	Prophylaxis Drug	Discontinuers	5700	36.4217
Female	43	Low Frequency	Syndrome (Epilepsy / Depression / Other comorbidities)	Prophylaxis Drug	Discontinuers	5710	36.4856
Male	44	High Frequency	Syndrome (Epilepsy / Depression / Other comorbidities)	Prophylaxis Drug	Discontinuers	5720	36.5495
Female	45	Chronic	Syndrome (Epilepsy / Depression / Other comorbidities)	Prophylaxis Drug	Discontinuers	5730	36.6134
Male	46	Low Frequency	Syndrome (Epilepsy / Depression / Other comorbidities)	Prophylaxis Drug	Discontinuers	5500	35.1438
Female	47	High Frequency	Syndrome (Epilepsy / Depression / Other comorbidities)	Prophylaxis Drug	Discontinuers	5510	35.2077
Male	12	Chronic	Syndrome (Epilepsy / Depression / Other comorbidities)	Prophylaxis Drug	Discontinuers	5520	35.2716
Female	13	Low Frequency	Syndrome (Epilepsy / Depression / Other comorbidities)	Prophylaxis Drug	Discontinuers	5530	35.3355
Male	14	High Frequency	Syndrome (Epilepsy / Depression / Other comorbidities)	Prophylaxis Drug	Discontinuers	5540	35.3994
Female	15	Chronic	Syndrome (Epilepsy / Depression / Other comorbidities)	Prophylaxis Drug	Discontinuers	5550	35.4633
Male	16	Low Frequency	Syndrome (Epilepsy / Depression / Other comorbidities)	Prophylaxis Drug	Discontinuers	5560	35.5272
Female	24	Chronic	None	Triptans	Discontinuers	10075	64.377
Female	33	Chronic	None	Triptans	Discontinuers	10100	64.5367
Female	34	Chronic	None	Triptans	Discontinuers	10125	64.6965
Female	20	Chronic	None	Triptans	Discontinuers	10150	64.8562
Female	28.5	Chronic	None	Triptans	Discontinuers	10175	65.016
Male	10	Low Frequency	Depression	Triptans+NSAIDs	Continuers	55000	351.438
Female	54	High Frequency	Seizures	Triptans+NSAIDs	Continuers	55100	352.077
Male	53	Chronic	Other	Triptans+NSAIDs	Continuers	55200	352.716
Female	52	Low Frequency	None	Triptans+NSAIDs	Continuers	55300	353.355
Female	28	Chronic	None	Triptans	Discontinuers	9900	63.2588
Female	29	Chronic	None	Triptans	Discontinuers	9925	63.4185
Female	30	Chronic	None	Triptans	Discontinuers	9950	63.5783
Female	31	Chronic	None	Triptans	Discontinuers	9975	63.738
Female	32	Chronic	None	Triptans	Discontinuers	10000	63.8978
Female	33	Chronic	None	Triptans	Discontinuers	10025	64.0575
Female	34	Chronic	None	Triptans	Discontinuers	10050	64.2173
Female	25	Chronic	None	Triptans	Switchers	7525	48.0831
Male	26	High Frequency	None	Triptans	Switchers	7550	48.2428
Female	27	Chronic	None	Triptans	Switchers	7575	48.4026
Male	28	High Frequency	None	Triptans	Switchers	7600	48.5623
Female	29	Chronic	None	Triptans	Switchers	7625	48.722
Male	30	High Frequency	None	Triptans	Switchers	7650	48.8818
Female	31	Chronic	None	Triptans	Switchers	7675	49.0415
Female	12	High Frequency	Seizure	NSAIDs	Switchers	6789	43.3802
Male	13	Low Frequency	Other	NSAIDs	Switchers	6789	43.3802
Female	23	High Frequency	None	Triptans	Discontinuers	8720	55.7188
Female	24	Chronic	None	Triptans	Discontinuers	8740	55.8466
Female	25	High Frequency	None	Triptans	Discontinuers	9211	58.8562
Female	26	Chronic	None	Triptans	Discontinuers	9250	59.1054
Female	27	High Frequency	None	Triptans	Discontinuers	9275	59.2652
Female	28	Chronic	None	Triptans	Discontinuers	9300	59.4249
Male	32	Low Frequency	None	Comb. Analgesic	Discontinuers	3665	23.4185
Female	33	Low Frequency	None	Comb. Analgesic	Discontinuers	3670	23.4505
Male	34	Low Frequency	None	Comb. Analgesic	Discontinuers	3675	23.4824
Female	27	Low Frequency	None	Comb. Analgesic	Discontinuers	3680	23.5144
Male	28	Low Frequency	None	Comb. Analgesic	Discontinuers	3685	23.5463
Female	29	Low Frequency	None	Comb. Analgesic	Discontinuers	3690	23.5783
Male	32	High Frequency	None	Triptans	Switchers	7700	49.2013
Female	33	Chronic	None	Triptans	Switchers	7725	49.361
Male	34	High Frequency	None	Triptans	Switchers	7750	49.5208
Female	30	Chronic	None	Triptans	Switchers	7775	49.6805
Male	31	High Frequency	None	Triptans	Switchers	7800	49.8403
Female	32	Chronic	None	Triptans	Switchers	7825	50
Male	33	High Frequency	None	Triptans	Switchers	7850	50.1597
Female	33	Low Frequency	None	Comb. Analgesic	Discontinuers	3710	23.7061
Male	34	Low Frequency	None	Comb. Analgesic	Discontinuers	3715	23.738
Female	24	Low Frequency	None	Comb. Analgesic	Discontinuers	3720	23.77
Male	33	Low Frequency	None	Comb. Analgesic	Discontinuers	3725	23.8019
Male	11	Low Frequency	Depression	Triptans	Continuers	50000	319.489
Female	43	High Frequency	Seizure	Triptans	Continuers	50100	320.128
Male	12	Chronic	Other	Triptans	Continuers	50200	320.767
Female	13	Low Frequency	Depression	Triptans	Continuers	50300	321.406
Male	14	High Frequency	Seizure	Triptans	Continuers	50400	322.045
Female	15	Chronic	Other	Triptans	Continuers	50500	322.684
Male	34	Low Frequency	None	Comb. Analgesic	Discontinuers	2990	19.1054
Female	35	High Frequency	Syndrome (Epilepsy / Depression / Other comorbidities)	Prophylaxis Drug	Discontinuers	5630	35.9744
Male	36	Chronic	Syndrome (Epilepsy / Depression / Other comorbidities)	Prophylaxis Drug	Discontinuers	5640	36.0383
Female	37	Low Frequency	Syndrome (Epilepsy / Depression / Other comorbidities)	Prophylaxis Drug	Discontinuers	5650	36.1022
Male	38	High Frequency	Syndrome (Epilepsy / Depression / Other comorbidities)	Prophylaxis Drug	Discontinuers	5660	36.1661
Female	39	Chronic	Syndrome (Epilepsy / Depression / Other comorbidities)	Prophylaxis Drug	Discontinuers	5670	36.23
Male	40	Low Frequency	Syndrome (Epilepsy / Depression / Other comorbidities)	Prophylaxis Drug	Discontinuers	5680	36.2939
Female	41	High Frequency	Syndrome (Epilepsy / Depression / Other comorbidities)	Prophylaxis Drug	Discontinuers	5690	36.3578
Female	32	Chronic	None	Comb. Analgesic	Switchers	33600	214.696
Male	33	Low Frequency	Depression	Comb. Analgesic	Switchers	33800	215.974
Female	34	High Frequency	Seizures	Comb. Analgesic	Switchers	34000	217.252
Male	8	Chronic	None	Comb. Analgesic	Switchers	34200	218.53
Female	9	Low Frequency	Depression	Comb. Analgesic	Discontinuers	2500	15.9744
Male	10	High Frequency	Seizures	Comb. Analgesic	Discontinuers	2510	16.0383
Female	11	Chronic	None	Comb. Analgesic	Discontinuers	2520	16.1022
Male	12	Low Frequency	Depression	Comb. Analgesic	Discontinuers	2530	16.1661
Female	13	High Frequency	Seizures	Comb. Analgesic	Discontinuers	2540	16.23
Female	24	Low Frequency	None	NSAIDs	Discontinuers	1300	8.30671
Male	25	Chronic	None	NSAIDs	Discontinuers	1400	8.94569
Female	26	Low Frequency	None	NSAIDs	Discontinuers	1500	9.58466
Male	27	Chronic	None	NSAIDs	Discontinuers	1600	10.2236
Female	28	Low Frequency	None	NSAIDs	Discontinuers	1700	10.8626
Male	29	Chronic	None	NSAIDs	Discontinuers	1800	11.5016
Female	30	Low Frequency	None	NSAIDs	Discontinuers	1900	12.1406
Male	31	Chronic	None	NSAIDs	Discontinuers	2000	12.7796
Female	32	Low Frequency	None	NSAIDs	Discontinuers	2100	13.4185
Male	18	Low Frequency	Other	NSAIDs	Switchers	9482	60.5879
Female	19	High Frequency	None	NSAIDs	Switchers	9482	60.5879
Male	20	Low Frequency	Depression	NSAIDs	Switchers	9482	60.5879
Female	21	High Frequency	Seizure	NSAIDs	Switchers	9498	60.6901
Male	22	Low Frequency	Other	NSAIDs	Switchers	9498	60.6901
Female	23	High Frequency	None	NSAIDs	Switchers	9498	60.6901
Male	24	Low Frequency	Depression	NSAIDs	Switchers	9498	60.6901
Female	25	High Frequency	Seizure	NSAIDs	Switchers	9498	60.6901
Female	29	High Frequency	Seizure	NSAIDs	Continuers	2000	12.7796
Male	8	Low Frequency	Other	NSAIDs	Continuers	2000	12.7796
Female	9	High Frequency	None	NSAIDs	Continuers	2000	12.7796
Male	10	Low Frequency	Depression	NSAIDs	Continuers	2500	15.9744
Female	11	High Frequency	Seizure	NSAIDs	Continuers	3000	19.1693
Male	12	Low Frequency	Other	NSAIDs	Continuers	3000	19.1693
Female	13	High Frequency	None	NSAIDs	Continuers	5000	31.9489
Male	14	Low Frequency	Depression	NSAIDs	Continuers	4837	30.9073
Female	15	High Frequency	Seizure	NSAIDs	Continuers	4837	30.9073
Male	19	Low Frequency	Other	NSAIDs	Discontinuers	500	3.19489
Female	20	High Frequency	None	NSAIDs	Discontinuers	600	3.83387
Male	21	Low Frequency	Depression	NSAIDs	Discontinuers	700	4.47284
Female	22	High Frequency	Seizure	NSAIDs	Discontinuers	800	5.11182
Male	23	Low Frequency	Other	NSAIDs	Discontinuers	900	5.7508
Female	24	High Frequency	None	NSAIDs	Discontinuers	1000	6.38978
Male	25	Low Frequency	Depression	NSAIDs	Discontinuers	100	0.638978
Female	26	High Frequency	Seizure	NSAIDs	Discontinuers	200	1.27796
Male	27	Low Frequency	Other	NSAIDs	Discontinuers	300	1.91693
Female	28	High Frequency	None	NSAIDs	Discontinuers	400	2.55591
Male	29	Low Frequency	Depression	NSAIDs	Discontinuers	500	3.19489
Male	32	Low Frequency	Depression	NSAIDs	Discontinuers	500	3.19489
Female	33	High Frequency	Other	NSAIDs	Discontinuers	600	3.83387
Male	34	Low Frequency	None	NSAIDs	Discontinuers	700	4.47284
Female	8	High Frequency	Depression	NSAIDs	Discontinuers	800	5.11182
Male	9	Low Frequency	Other	NSAIDs	Discontinuers	900	5.7508
Female	10	High Frequency	None	NSAIDs	Discontinuers	1000	6.38978
Female	28	High Frequency	Seizure	NSAIDs	Switchers	8457	54.0383
Male	29	Low Frequency	Other	NSAIDs	Switchers	8457	54.0383
Female	30	High Frequency	None	NSAIDs	Switchers	8700	55.5911
Male	31	Low Frequency	Depression	NSAIDs	Switchers	8894	56.8307
Female	32	High Frequency	Seizure	NSAIDs	Switchers	8894	56.8307
Male	33	Low Frequency	Other	NSAIDs	Switchers	8894	56.8307
Female	34	High Frequency	None	NSAIDs	Switchers	8894	56.8307
Male	36	Low Frequency	Syndrome (Epilepsy / Depression / Other comorbidities)	Prophylaxis Drug	Discontinuers	6625	42.3323
Female	37	High Frequency	Syndrome (Epilepsy / Depression / Other comorbidities)	Prophylaxis Drug	Discontinuers	6400	40.8946
Male	38	Low Frequency	Syndrome (Epilepsy / Depression / Other comorbidities)	Prophylaxis Drug	Discontinuers	6415	40.9904
Female	39	High Frequency	Syndrome (Epilepsy / Depression / Other comorbidities)	Prophylaxis Drug	Discontinuers	6430	41.0863
Male	40	Low Frequency	Syndrome (Epilepsy / Depression / Other comorbidities)	Prophylaxis Drug	Discontinuers	6445	41.1821
Female	14	High Frequency	None	NSAIDs	Switchers	7000	44.7284
Male	15	Low Frequency	Depression	NSAIDs	Switchers	7299	46.639
Female	16	High Frequency	Seizure	NSAIDs	Switchers	7299	46.639
Male	17	Low Frequency	Other	NSAIDs	Switchers	7299	46.639
Male	8	Low Frequency	Depression	NSAIDs	Switchers	8894	56.8307
Female	9	High Frequency	Seizure	NSAIDs	Switchers	9000	57.508
Male	10	Low Frequency	Other	NSAIDs	Switchers	9230	58.9776
Female	11	High Frequency	None	NSAIDs	Switchers	9234	59.0032
Male	12	Low Frequency	Depression	NSAIDs	Switchers	9345	59.7125
Female	13	High Frequency	Seizure	NSAIDs	Switchers	9345	59.7125
Male	14	Low Frequency	Other	NSAIDs	Switchers	9345	59.7125
Female	15	High Frequency	None	NSAIDs	Switchers	9459	60.4409
Male	16	Low Frequency	Depression	NSAIDs	Switchers	9482	60.5879
Female	17	High Frequency	Seizure	NSAIDs	Switchers	9482	60.5879
Male	26	Low Frequency	Other	NSAIDs	Switchers	9500	60.7029
Female	27	High Frequency	None	NSAIDs	Switchers	9678	61.8403
Male	28	Low Frequency	Depression	NSAIDs	Switchers	9762	62.377
Female	29	High Frequency	Seizure	NSAIDs	Switchers	9827	62.7923
Male	30	Low Frequency	Other	NSAIDs	Switchers	10000	63.8978
Male	9	Low Frequency	Depression	NSAIDs	Switchers	10578	67.5911
Female	10	High Frequency	Seizure	NSAIDs	Switchers	10578	67.5911
Male	11	Low Frequency	Other	NSAIDs	Switchers	11465	73.2588
Female	12	High Frequency	None	NSAIDs	Switchers	11465	73.2588
Male	13	Low Frequency	Depression	NSAIDs	Switchers	11542	73.7508
Female	14	High Frequency	Seizure	NSAIDs	Switchers	12231	78.1534
Male	15	Low Frequency	Other	NSAIDs	Discontinuers	100	0.638978
Female	29	High Frequency	None	Triptans	Discontinuers	9325	59.5847
Female	30	Chronic	None	Triptans	Discontinuers	9350	59.7444
Female	31	High Frequency	None	Triptans	Discontinuers	9375	59.9042
Female	15	Chronic	Syndrome (Epilepsy / Depression / Other comorbidities)	Prophylaxis Drug	Continuers	7600	48.5623
Male	16	Low Frequency	Syndrome (Epilepsy / Depression / Other comorbidities)	Prophylaxis Drug	Continuers	7700	49.2013
Female	17	High Frequency	Syndrome (Epilepsy / Depression / Other comorbidities)	Prophylaxis Drug	Continuers	7800	49.8403
Male	18	Chronic	Syndrome (Epilepsy / Depression / Other comorbidities)	Prophylaxis Drug	Continuers	7900	50.4792
Female	19	Low Frequency	Syndrome (Epilepsy / Depression / Other comorbidities)	Prophylaxis Drug	Continuers	7200	46.0064
Male	33	Chronic	None	NSAIDs	Discontinuers	2200	14.0575
Female	34	Low Frequency	None	NSAIDs	Discontinuers	1200	7.66773
Male	30	Chronic	None	NSAIDs	Discontinuers	1300	8.30671
Female	31	Low Frequency	None	NSAIDs	Discontinuers	1400	8.94569
Male	32	Chronic	None	NSAIDs	Discontinuers	1500	9.58466
Female	17	High Frequency	Syndrome (Epilepsy / Depression / Other comorbidities)	Prophylaxis Drug	Discontinuers	5570	35.5911
Male	18	Chronic	Syndrome (Epilepsy / Depression / Other comorbidities)	Prophylaxis Drug	Discontinuers	5580	35.655
Female	19	Low Frequency	Syndrome (Epilepsy / Depression / Other comorbidities)	Prophylaxis Drug	Discontinuers	5590	35.7188
Male	20	High Frequency	Syndrome (Epilepsy / Depression / Other comorbidities)	Prophylaxis Drug	Discontinuers	5600	35.7827
Female	21	Chronic	Syndrome (Epilepsy / Depression / Other comorbidities)	Prophylaxis Drug	Discontinuers	5610	35.8466
Male	22	Low Frequency	Syndrome (Epilepsy / Depression / Other comorbidities)	Prophylaxis Drug	Discontinuers	5620	35.9105
Female	23	High Frequency	Syndrome (Epilepsy / Depression / Other comorbidities)	Prophylaxis Drug	Discontinuers	5630	35.9744
Male	24	Chronic	Syndrome (Epilepsy / Depression / Other comorbidities)	Prophylaxis Drug	Discontinuers	5640	36.0383
Female	25	Low Frequency	Syndrome (Epilepsy / Depression / Other comorbidities)	Prophylaxis Drug	Discontinuers	5650	36.1022
Male	26	High Frequency	Syndrome (Epilepsy / Depression / Other comorbidities)	Prophylaxis Drug	Discontinuers	5660	36.1661
Male	8	Low Frequency	Depression	NSAIDs	Continuers	2134	13.6358
Female	34	High Frequency	Seizure	NSAIDs	Continuers	1000	6.38978
Male	12	Low Frequency	Other	NSAIDs	Continuers	1000	6.38978
Female	14	High Frequency	None	NSAIDs	Continuers	1000	6.38978
Male	16	Low Frequency	Depression	NSAIDs	Continuers	1000	6.38978
Female	23	High Frequency	Seizure	NSAIDs	Continuers	1200	7.66773
Male	26	Low Frequency	Depression	NSAIDs	Continuers	5000	31.9489
Female	27	High Frequency	Seizure	NSAIDs	Continuers	5000	31.9489
Male	28	Low Frequency	Other	NSAIDs	Continuers	5000	31.9489
Female	29	High Frequency	None	NSAIDs	Continuers	5000	31.9489
Male	30	Low Frequency	Depression	NSAIDs	Continuers	5000	31.9489
Female	31	High Frequency	Seizure	NSAIDs	Continuers	5000	31.9489
Male	32	Low Frequency	Other	NSAIDs	Continuers	6459	41.2716
Female	33	High Frequency	None	NSAIDs	Continuers	6500	41.5335
Male	34	Low Frequency	Depression	NSAIDs	Switchers	5000	31.9489
Female	15	High Frequency	Other	NSAIDs	Discontinuers	800	5.11182
Male	16	Low Frequency	None	NSAIDs	Discontinuers	900	5.7508
Female	17	High Frequency	Depression	NSAIDs	Discontinuers	1000	6.38978
Male	18	Low Frequency	Other	NSAIDs	Discontinuers	100	0.638978
Female	19	High Frequency	None	NSAIDs	Discontinuers	200	1.27796
Male	20	Low Frequency	Depression	NSAIDs	Discontinuers	300	1.91693
Female	21	High Frequency	Other	NSAIDs	Discontinuers	400	2.55591
Male	22	Low Frequency	None	NSAIDs	Discontinuers	500	3.19489
Male	12	Low Frequency	Other	NSAIDs	Discontinuers	500	3.19489
Female	13	High Frequency	None	NSAIDs	Discontinuers	600	3.83387
Male	14	Low Frequency	Depression	NSAIDs	Discontinuers	700	4.47284
Female	23	High Frequency	Depression	NSAIDs	Discontinuers	600	3.83387
Male	31	Low Frequency	None	NSAIDs	Discontinuers	700	4.47284
Female	32	Chronic	None	NSAIDs	Discontinuers	800	5.11182
Male	33	Low Frequency	None	NSAIDs	Discontinuers	1181	7.54633
Female	34	Chronic	None	NSAIDs	Discontinuers	1200	7.66773
Male	31	Low Frequency	None	NSAIDs	Discontinuers	1300	8.30671
Female	32	Chronic	None	NSAIDs	Discontinuers	1400	8.94569
Male	33	Low Frequency	None	NSAIDs	Discontinuers	1500	9.58466
Female	34	Chronic	None	NSAIDs	Discontinuers	1600	10.2236
Female	16	Chronic	None	Triptans+NSAIDs	Discontinuers	15100	96.4856
Female	15	Chronic	None	Triptans+NSAIDs	Discontinuers	15150	96.8051
Female	14	Chronic	None	Triptans+NSAIDs	Discontinuers	15200	97.1246
Female	13	Chronic	None	Triptans+NSAIDs	Discontinuers	15250	97.4441
Female	20	Chronic	None	Triptans+NSAIDs	Discontinuers	15300	97.7636
Female	19	Chronic	None	Triptans+NSAIDs	Discontinuers	15350	98.0831
Male	17	Low Frequency	None	NSAIDs	Discontinuers	1700	10.8626
Female	18	Chronic	None	NSAIDs	Discontinuers	1800	11.5016
Male	19	Low Frequency	None	NSAIDs	Discontinuers	1900	12.1406
Female	20	Chronic	None	NSAIDs	Discontinuers	2000	12.7796
Male	21	Low Frequency	None	NSAIDs	Discontinuers	2100	13.4185
Female	22	Chronic	None	NSAIDs	Discontinuers	2200	14.0575
Male	23	Low Frequency	None	NSAIDs	Discontinuers	1200	7.66773
Male	24	Low Frequency	Other	NSAIDs	Discontinuers	700	4.47284
Female	25	High Frequency	None	NSAIDs	Discontinuers	800	5.11182
Male	26	Low Frequency	Depression	NSAIDs	Discontinuers	900	5.7508
Female	31	High Frequency	None	NSAIDs	Discontinuers	400	2.55591
Male	11	Low Frequency	Other	NSAIDs	Discontinuers	100	0.638978
Female	24	High Frequency	None	Triptans+NSAIDs	Continuers	58100	371.246
Male	23	Chronic	Depression	Triptans+NSAIDs	Continuers	58200	371.885
Female	22	Low Frequency	Seizures	Triptans+NSAIDs	Continuers	58300	372.524
Male	21	High Frequency	Other	Triptans+NSAIDs	Continuers	58400	373.163
Female	20	Chronic	None	Triptans+NSAIDs	Continuers	58500	373.802
Male	19	Low Frequency	Depression	Triptans+NSAIDs	Continuers	55000	351.438
Female	18	High Frequency	Seizures	Triptans+NSAIDs	Continuers	55100	352.077
Male	17	Chronic	Other	Triptans+NSAIDs	Continuers	55200	352.716
Female	12	High Frequency	None	NSAIDs	Discontinuers	200	1.27796
Male	13	Low Frequency	Other	NSAIDs	Discontinuers	300	1.91693
Female	14	High Frequency	None	NSAIDs	Discontinuers	400	2.55591
Male	15	Low Frequency	Other	NSAIDs	Discontinuers	500	3.19489
Female	16	High Frequency	None	NSAIDs	Discontinuers	600	3.83387
Male	17	Low Frequency	Other	NSAIDs	Discontinuers	700	4.47284
Female	18	High Frequency	None	NSAIDs	Discontinuers	800	5.11182
Male	19	Low Frequency	Other	NSAIDs	Discontinuers	900	5.7508
Female	20	High Frequency	None	NSAIDs	Discontinuers	1000	6.38978
Female	30	High Frequency	None	NSAIDs	Discontinuers	1000	6.38978
Male	31	Low Frequency	Other	NSAIDs	Discontinuers	100	0.638978
Female	32	High Frequency	None	NSAIDs	Discontinuers	200	1.27796
Male	33	Low Frequency	Other	NSAIDs	Discontinuers	300	1.91693
Female	34	High Frequency	None	NSAIDs	Discontinuers	400	2.55591
Male	8	Low Frequency	Other	NSAIDs	Discontinuers	500	3.19489
Female	9	High Frequency	None	NSAIDs	Discontinuers	600	3.83387
Male	10	Low Frequency	Other	NSAIDs	Discontinuers	700	4.47284
Female	11	High Frequency	None	NSAIDs	Discontinuers	800	5.11182
Male	12	Low Frequency	None	NSAIDs	Discontinuers	900	5.7508
Female	13	High Frequency	None	NSAIDs	Discontinuers	1000	6.38978
Male	14	Low Frequency	None	NSAIDs	Discontinuers	100	0.638978
Female	15	High Frequency	None	NSAIDs	Discontinuers	200	1.27796
Male	16	Low Frequency	None	NSAIDs	Discontinuers	300	1.91693
Female	17	High Frequency	None	NSAIDs	Discontinuers	400	2.55591
Male	18	Low Frequency	None	NSAIDs	Discontinuers	500	3.19489
Female	19	High Frequency	None	NSAIDs	Discontinuers	600	3.83387
Male	20	Low Frequency	None	NSAIDs	Discontinuers	700	4.47284
Female	21	High Frequency	None	NSAIDs	Discontinuers	800	5.11182
Male	22	Low Frequency	None	NSAIDs	Discontinuers	900	5.7508
Female	23	High Frequency	None	NSAIDs	Discontinuers	1000	6.38978
Male	24	Low Frequency	None	NSAIDs	Discontinuers	100	0.638978
Female	25	High Frequency	None	NSAIDs	Discontinuers	200	1.27796
Male	26	Low Frequency	None	NSAIDs	Discontinuers	300	1.91693
Female	27	High Frequency	None	NSAIDs	Discontinuers	400	2.55591
Male	28	Low Frequency	None	NSAIDs	Discontinuers	500	3.19489
Female	29	High Frequency	None	NSAIDs	Discontinuers	600	3.83387
Female	33	High Frequency	None	NSAIDs	Discontinuers	1000	6.38978
Male	34	Low Frequency	None	NSAIDs	Discontinuers	100	0.638978
Female	16	Low Frequency	None	Triptans+NSAIDs	Continuers	55300	353.355
Male	15	High Frequency	Depression	Triptans+NSAIDs	Continuers	55400	353.994
Female	14	Chronic	Seizures	Triptans+NSAIDs	Continuers	55500	354.633
Male	13	Low Frequency	Other	Triptans+NSAIDs	Continuers	55600	355.272
Female	34	High Frequency	None	Triptans+NSAIDs	Continuers	55700	355.911
Male	27	Chronic	Depression	Triptans+NSAIDs	Continuers	55800	356.55
Female	28	Low Frequency	Seizures	Triptans+NSAIDs	Continuers	55900	357.188
Male	29	High Frequency	Other	Triptans+NSAIDs	Continuers	56000	357.827
Female	30	Chronic	None	Triptans+NSAIDs	Continuers	56100	358.466
Male	31	Low Frequency	Depression	Triptans+NSAIDs	Continuers	56200	359.105
Female	32	High Frequency	Seizures	Triptans+NSAIDs	Continuers	56300	359.744
Female	22	Low Frequency	None	Comb. Analgesic	Discontinuers	3125	19.9681
Male	23	Low Frequency	None	Comb. Analgesic	Discontinuers	3130	20
Female	24	Low Frequency	None	Comb. Analgesic	Discontinuers	3135	20.0319
Male	25	Low Frequency	None	Comb. Analgesic	Discontinuers	3140	20.0639
Female	26	Low Frequency	None	Comb. Analgesic	Discontinuers	3145	20.0958
Male	26	Low Frequency	None	Comb. Analgesic	Discontinuers	3280	20.9585
Female	27	Low Frequency	None	Comb. Analgesic	Discontinuers	3285	20.9904
Male	28	Low Frequency	None	Comb. Analgesic	Discontinuers	3290	21.0224
Female	29	Low Frequency	None	Comb. Analgesic	Discontinuers	3295	21.0543
Male	30	Low Frequency	None	Comb. Analgesic	Discontinuers	3300	21.0863
Female	34	Low Frequency	None	Comb. Analgesic	Discontinuers	3345	21.3738
Male	30	Low Frequency	None	Comb. Analgesic	Discontinuers	3350	21.4058
Female	31	Low Frequency	None	Comb. Analgesic	Discontinuers	3355	21.4377
Male	32	Low Frequency	None	Comb. Analgesic	Discontinuers	3360	21.4696
Female	33	Low Frequency	None	Comb. Analgesic	Discontinuers	3365	21.5016
Male	13	High Frequency	None	Comb. Analgesic	Continuers	6800	43.4505
Male	16	High Frequency	Other	Comb. Analgesic	Continuers	7100	45.3674
Male	17	Chronic	None	Comb. Analgesic	Continuers	7200	46.0064
Male	18	Low Frequency	Depression	Comb. Analgesic	Continuers	7300	46.6454
Male	19	High Frequency	Seizures	Comb. Analgesic	Continuers	7400	47.2843
Male	20	Chronic	Other	Comb. Analgesic	Continuers	7500	47.9233
Male	32	Chronic	Other	Comb. Analgesic	Continuers	9600	61.3419
Male	33	Low Frequency	None	Comb. Analgesic	Continuers	9700	61.9808
Male	34	High Frequency	Depression	Comb. Analgesic	Continuers	9800	62.6198
Male	33	Chronic	Other	Triptans+NSAIDs	Continuers	56400	360.383
Female	34	Low Frequency	None	Triptans+NSAIDs	Continuers	56500	361.022
Male	27	High Frequency	Depression	Triptans+NSAIDs	Continuers	56600	361.661
Female	28	Chronic	Seizures	Triptans+NSAIDs	Continuers	56700	362.3
Male	29	Low Frequency	Other	Triptans+NSAIDs	Continuers	56800	362.939
Female	30	High Frequency	None	Triptans+NSAIDs	Continuers	56900	363.578
Male	31	Chronic	Depression	Triptans+NSAIDs	Continuers	57000	364.217
Female	32	Low Frequency	Seizures	Triptans+NSAIDs	Continuers	57100	364.856
Male	33	High Frequency	Other	Triptans+NSAIDs	Continuers	57200	365.495
Female	34	Chronic	None	Triptans+NSAIDs	Continuers	57300	366.134
Male	27	Low Frequency	Depression	Triptans+NSAIDs	Continuers	57400	366.773
Female	28	High Frequency	Seizures	Triptans+NSAIDs	Continuers	57500	367.412
Male	34	Low Frequency	None	Comb. Analgesic	Discontinuers	3370	21.5335
Female	14	High Frequency	Other	Triptans	Continuers	57200	365.495
Male	15	Chronic	Other	Triptans	Continuers	57250	365.815
Female	16	Low Frequency	Other	Triptans	Continuers	57300	366.134
Male	17	High Frequency	Other	Triptans	Continuers	57350	366.454
Female	18	Chronic	Other	Triptans	Continuers	57400	366.773
Female	33	Low Frequency	None	NSAIDs	Discontinuers	1600	10.2236
Male	34	Chronic	None	NSAIDs	Discontinuers	1700	10.8626
Female	31	Low Frequency	None	NSAIDs	Discontinuers	1800	11.5016
Male	32	Chronic	None	NSAIDs	Discontinuers	1900	12.1406
Female	33	Low Frequency	None	NSAIDs	Discontinuers	2000	12.7796
Male	34	Chronic	None	NSAIDs	Discontinuers	2100	13.4185
Female	17	Low Frequency	None	NSAIDs	Discontinuers	2200	14.0575
Male	18	Chronic	None	NSAIDs	Discontinuers	1200	7.66773
Female	19	Low Frequency	None	NSAIDs	Discontinuers	1300	8.30671
Male	20	Chronic	None	NSAIDs	Discontinuers	1400	8.94569
Male	15	High Frequency	None	Triptans+NSAIDs	Continuers	62000	396.166
Female	14	Chronic	None	Triptans+NSAIDs	Continuers	62050	396.486
Male	13	High Frequency	None	Triptans+NSAIDs	Continuers	62100	396.805
Female	20	Chronic	None	Triptans+NSAIDs	Continuers	62150	397.125
Male	19	High Frequency	None	Triptans+NSAIDs	Continuers	62200	397.444
Female	18	Chronic	None	Triptans+NSAIDs	Continuers	62250	397.764
Male	17	High Frequency	None	Triptans+NSAIDs	Continuers	62300	398.083
Female	16	Chronic	None	Triptans+NSAIDs	Continuers	62350	398.403
Male	15	High Frequency	None	Triptans+NSAIDs	Continuers	62400	398.722
Female	14	Chronic	None	Triptans+NSAIDs	Continuers	62450	399.042
Male	13	High Frequency	None	Triptans+NSAIDs	Continuers	62500	399.361
Female	38	Chronic	None	Triptans+NSAIDs	Continuers	62550	399.681
Male	37	High Frequency	None	Triptans+NSAIDs	Continuers	62600	400
Female	36	Chronic	None	Triptans+NSAIDs	Continuers	62650	400.319
Female	30	Chronic	None	Triptans	Continuers	58000	370.607
Male	31	Low Frequency	None	Triptans	Continuers	58050	370.927
Female	32	High Frequency	None	Triptans	Continuers	58100	371.246
Male	33	Chronic	None	Triptans	Continuers	58150	371.565
Female	34	Low Frequency	None	Triptans	Continuers	58200	371.885
Male	30	High Frequency	None	Triptans	Continuers	58250	372.204
Female	31	Chronic	None	Triptans	Continuers	58300	372.524
Male	32	Low Frequency	None	Triptans	Continuers	58350	372.843
Female	33	High Frequency	None	Triptans	Continuers	58400	373.163
Male	34	Chronic	None	Triptans	Continuers	58450	373.482
Female	31	Low Frequency	None	Triptans	Continuers	58500	373.802
Male	32	High Frequency	None	Triptans	Continuers	58550	374.121
Female	33	Chronic	None	Triptans	Continuers	58600	374.441
Male	34	High Frequency	None	Triptans	Continuers	58650	374.76
Female	17	Chronic	None	Triptans	Continuers	58700	375.08
Male	18	High Frequency	None	Triptans	Continuers	58750	375.399
Female	19	Chronic	None	Triptans	Continuers	58800	375.719
Male	20	High Frequency	None	Triptans	Continuers	58850	376.038
Female	21	Chronic	None	Triptans	Continuers	58900	376.358
Male	22	High Frequency	None	Triptans	Continuers	58950	376.677
Female	23	Chronic	None	Triptans	Continuers	59000	376.997
Male	24	High Frequency	None	Triptans	Continuers	59050	377.316
Female	25	Chronic	None	Triptans	Continuers	59100	377.636
Male	26	High Frequency	None	Triptans	Continuers	59150	377.955
Female	27	Chronic	None	Triptans	Continuers	59200	378.275
Male	28	High Frequency	None	Triptans	Continuers	59250	378.594
Female	29	Chronic	None	Triptans	Continuers	59300	378.914
Male	30	High Frequency	None	Triptans	Continuers	59350	379.233
Female	31	Chronic	None	Triptans	Continuers	59400	379.553
Female	31	Low Frequency	None	Comb. Analgesic	Discontinuers	3305	21.1182
Male	32	Low Frequency	None	Comb. Analgesic	Discontinuers	3310	21.1502
Female	33	Low Frequency	None	Comb. Analgesic	Discontinuers	3315	21.1821
Male	34	Low Frequency	None	Comb. Analgesic	Discontinuers	3320	21.2141
Female	30	Low Frequency	None	Comb. Analgesic	Discontinuers	3325	21.246
Male	31	Low Frequency	None	Comb. Analgesic	Discontinuers	3330	21.278
Female	32	Low Frequency	None	Comb. Analgesic	Discontinuers	3335	21.3099
Male	33	Low Frequency	None	Comb. Analgesic	Discontinuers	3340	21.3419
Male	10	High Frequency	Other	Comb. Analgesic	Switchers	12000	76.6773
Female	11	Chronic	None	Comb. Analgesic	Switchers	13000	83.0671
Male	12	Low Frequency	Depression	Comb. Analgesic	Switchers	14000	89.4569
Female	13	High Frequency	Seizures	Comb. Analgesic	Switchers	15000	95.8466
Male	14	Chronic	Other	Comb. Analgesic	Switchers	16000	102.236
Female	10	High Frequency	Seizures	Comb. Analgesic	Switchers	29200	186.581
Male	11	Chronic	Other	Comb. Analgesic	Switchers	29400	187.859
Female	12	Low Frequency	None	Comb. Analgesic	Switchers	29600	189.137
Male	14	Chronic	None	Comb. Analgesic	Discontinuers	2550	16.2939
Female	15	Low Frequency	Depression	Comb. Analgesic	Discontinuers	2560	16.3578
Male	16	High Frequency	Seizures	Comb. Analgesic	Discontinuers	2570	16.4217
Female	17	Chronic	None	Comb. Analgesic	Discontinuers	2580	16.4856
Male	18	Low Frequency	Depression	Comb. Analgesic	Discontinuers	2590	16.5495
Female	19	High Frequency	Seizures	Comb. Analgesic	Discontinuers	2600	16.6134
Male	20	Chronic	None	Comb. Analgesic	Discontinuers	2610	16.6773
Female	23	Chronic	None	Comb. Analgesic	Discontinuers	2640	16.869
Female	31	Low Frequency	None	NSAIDs	Discontinuers	1200	7.66773
Male	32	Low Frequency	None	NSAIDs	Discontinuers	1300	8.30671
Female	33	Low Frequency	None	NSAIDs	Discontinuers	1400	8.94569
Male	34	Low Frequency	None	NSAIDs	Discontinuers	1500	9.58466
Female	22	Low Frequency	None	NSAIDs	Discontinuers	1600	10.2236
Male	23	Low Frequency	None	NSAIDs	Discontinuers	1700	10.8626
Female	24	Low Frequency	None	NSAIDs	Discontinuers	1800	11.5016
Male	25	Low Frequency	None	NSAIDs	Discontinuers	1900	12.1406
Female	26	Low Frequency	None	NSAIDs	Discontinuers	2000	12.7796
Male	27	Low Frequency	None	NSAIDs	Discontinuers	2100	13.4185
Female	28	Low Frequency	None	NSAIDs	Discontinuers	2200	14.0575
Male	29	Low Frequency	None	NSAIDs	Discontinuers	1200	7.66773
Female	30	Low Frequency	None	NSAIDs	Discontinuers	1300	8.30671
Male	15	High Frequency	None	Triptans+NSAIDs	Continuers	61300	391.693
Female	14	Chronic	None	Triptans+NSAIDs	Continuers	61350	392.013
Male	13	High Frequency	None	Triptans+NSAIDs	Continuers	61400	392.332
Female	41	Chronic	None	Triptans+NSAIDs	Continuers	61450	392.652
Male	40	High Frequency	None	Triptans+NSAIDs	Continuers	61500	392.971
Female	39	Chronic	None	Triptans+NSAIDs	Continuers	61550	393.291
Male	38	High Frequency	None	Triptans+NSAIDs	Continuers	61600	393.61
Female	37	Chronic	None	Triptans+NSAIDs	Continuers	61650	393.93
Male	36	High Frequency	None	Triptans+NSAIDs	Continuers	61700	394.249
Female	20	Chronic	None	Triptans+NSAIDs	Continuers	61750	394.569
Male	19	High Frequency	None	Triptans+NSAIDs	Continuers	61800	394.888
Female	18	Chronic	None	Triptans+NSAIDs	Continuers	61850	395.208
Male	17	High Frequency	None	Triptans+NSAIDs	Continuers	61900	395.527
Female	16	Chronic	None	Triptans+NSAIDs	Continuers	61950	395.847
Male	24	Low Frequency	Depression	Comb. Analgesic	Discontinuers	2650	16.9329
Male	28	High Frequency	Seizures	Comb. Analgesic	Discontinuers	2690	17.1885
Female	24	Low Frequency	Depression	Comb. Analgesic	Discontinuers	2920	18.6581
Male	25	High Frequency	None	Comb. Analgesic	Discontinuers	2930	18.722
Female	26	Chronic	Depression	Comb. Analgesic	Discontinuers	2940	18.7859
Male	27	Low Frequency	None	Comb. Analgesic	Discontinuers	2950	18.8498
Male	31	High Frequency	None	Comb. Analgesic	Discontinuers	2990	19.1054
Female	32	Chronic	Depression	Comb. Analgesic	Discontinuers	3000	19.1693
Male	33	Low Frequency	None	Comb. Analgesic	Discontinuers	3010	19.2332
Female	34	High Frequency	None	Comb. Analgesic	Discontinuers	3020	19.2971
Male	8	Chronic	None	Comb. Analgesic	Discontinuers	3030	19.361
Female	11	Chronic	None	Comb. Analgesic	Discontinuers	2510	16.0383
Male	12	Low Frequency	None	Comb. Analgesic	Discontinuers	2520	16.1022
Female	13	High Frequency	None	Comb. Analgesic	Discontinuers	2530	16.1661
Male	14	Chronic	None	Comb. Analgesic	Discontinuers	2540	16.23
Male	16	High Frequency	None	Comb. Analgesic	Discontinuers	2560	16.3578
Female	17	Chronic	None	Comb. Analgesic	Discontinuers	2570	16.4217
Male	18	Low Frequency	None	Comb. Analgesic	Discontinuers	2580	16.4856
Female	19	High Frequency	None	Comb. Analgesic	Discontinuers	2590	16.5495
Male	20	Chronic	None	Comb. Analgesic	Discontinuers	2600	16.6134
Female	21	Low Frequency	None	Comb. Analgesic	Discontinuers	2610	16.6773
Male	22	High Frequency	None	Comb. Analgesic	Discontinuers	2620	16.7412
Male	21	Low Frequency	None	Comb. Analgesic	Discontinuers	2880	18.4026
Female	28	Low Frequency	None	Comb. Analgesic	Discontinuers	2950	18.8498
Male	29	High Frequency	None	Comb. Analgesic	Discontinuers	2960	18.9137
Male	33	Low Frequency	None	Comb. Analgesic	Discontinuers	3090	19.7444
Female	34	Low Frequency	None	Comb. Analgesic	Discontinuers	3095	19.7764
Male	17	Low Frequency	None	Comb. Analgesic	Discontinuers	3100	19.8083
Female	18	Low Frequency	None	Comb. Analgesic	Discontinuers	3105	19.8403
Male	19	Low Frequency	None	Comb. Analgesic	Discontinuers	3110	19.8722
Female	20	Low Frequency	None	Comb. Analgesic	Discontinuers	3115	19.9042
Male	21	Low Frequency	None	Comb. Analgesic	Discontinuers	3120	19.9361
Female	26	Chronic	None	Comb. Analgesic	Switchers	32400	207.029
Male	27	Low Frequency	Depression	Comb. Analgesic	Switchers	32600	208.307
Female	28	High Frequency	Seizures	Comb. Analgesic	Switchers	32800	209.585
Male	29	Chronic	None	Comb. Analgesic	Switchers	33000	210.863
Female	30	Low Frequency	Depression	Comb. Analgesic	Switchers	33200	212.141
Male	27	Low Frequency	None	Comb. Analgesic	Discontinuers	3150	20.1278
Female	28	Low Frequency	None	Comb. Analgesic	Discontinuers	3155	20.1597
Male	22	Low Frequency	None	Comb. Analgesic	Discontinuers	3260	20.8307
Female	23	Low Frequency	None	Comb. Analgesic	Discontinuers	3265	20.8626
Male	24	Low Frequency	None	Comb. Analgesic	Discontinuers	3270	20.8946
Female	25	Low Frequency	None	Comb. Analgesic	Discontinuers	3275	20.9265
Female	24	Chronic	None	Triptans	Continuers	57700	368.69
Male	25	Low Frequency	None	Triptans	Continuers	57750	369.01
Female	26	High Frequency	None	Triptans	Continuers	57800	369.329
Male	27	Chronic	None	Triptans	Continuers	57850	369.649
Female	28	Low Frequency	None	Triptans	Continuers	57900	369.968
Male	29	High Frequency	None	Triptans	Continuers	57950	370.288
Male	21	Chronic	None	Triptans	Continuers	57550	367.732
Female	22	Low Frequency	None	Triptans	Continuers	57600	368.051
Male	23	High Frequency	None	Triptans	Continuers	57650	368.371
Female	14	Chronic	None	Comb. Analgesic	Discontinuers	2820	18.0192
Male	15	Low Frequency	Depression	Comb. Analgesic	Discontinuers	2830	18.0831
Female	16	High Frequency	Seizures	Comb. Analgesic	Discontinuers	2840	18.147
Male	17	Chronic	None	Comb. Analgesic	Discontinuers	2850	18.2109
Female	18	Low Frequency	Depression	Comb. Analgesic	Discontinuers	2860	18.2748
Male	19	High Frequency	None	Comb. Analgesic	Discontinuers	2870	18.3387
Female	20	Chronic	Depression	Comb. Analgesic	Discontinuers	2880	18.4026
Male	21	Low Frequency	None	Comb. Analgesic	Discontinuers	2890	18.4665
Female	22	High Frequency	Depression	Comb. Analgesic	Discontinuers	2900	18.5304
Male	23	Chronic	None	Comb. Analgesic	Discontinuers	2910	18.5942
Male	19	Low Frequency	None	Triptans	Continuers	57450	367.093
Female	20	High Frequency	None	Triptans	Continuers	57500	367.412
Female	25	High Frequency	Seizures	Comb. Analgesic	Switchers	25000	159.744
Male	26	Chronic	Other	Comb. Analgesic	Switchers	26000	166.134
Female	27	Low Frequency	None	Comb. Analgesic	Switchers	26520	169.457
Male	28	High Frequency	Depression	Comb. Analgesic	Switchers	26520	169.457
Female	29	Chronic	Seizures	Comb. Analgesic	Switchers	27000	172.524
Male	30	Low Frequency	Other	Comb. Analgesic	Switchers	27500	175.719
Female	31	High Frequency	None	Comb. Analgesic	Switchers	28000	178.914
Male	32	Chronic	Depression	Comb. Analgesic	Switchers	28200	180.192
Female	33	Low Frequency	Seizures	Comb. Analgesic	Switchers	28400	181.47
Male	34	High Frequency	Other	Comb. Analgesic	Switchers	28600	182.748
Female	8	Chronic	None	Comb. Analgesic	Switchers	28800	184.026
Female	31	High Frequency	Seizures	Comb. Analgesic	Discontinuers	2720	17.3802
Male	32	Chronic	None	Comb. Analgesic	Discontinuers	2730	17.4441
Female	33	Low Frequency	Depression	Comb. Analgesic	Discontinuers	2740	17.508
Male	34	High Frequency	Seizures	Comb. Analgesic	Discontinuers	2750	17.5719
Female	8	Chronic	None	Comb. Analgesic	Discontinuers	2760	17.6358
Male	9	Low Frequency	Depression	Comb. Analgesic	Discontinuers	2770	17.6997
Female	10	High Frequency	Seizures	Comb. Analgesic	Discontinuers	2780	17.7636
Male	11	Chronic	None	Comb. Analgesic	Discontinuers	2790	17.8275
Male	39	High Frequency	None	Triptans+NSAIDs	Continuers	60600	387.22
Female	38	Chronic	None	Triptans+NSAIDs	Continuers	60650	387.54
Male	37	High Frequency	None	Triptans+NSAIDs	Continuers	60700	387.859
Female	36	Chronic	None	Triptans+NSAIDs	Continuers	60750	388.179
Male	35	High Frequency	None	Triptans+NSAIDs	Continuers	60800	388.498
Female	34	Chronic	None	Triptans+NSAIDs	Continuers	60850	388.818
Male	33	High Frequency	None	Triptans+NSAIDs	Continuers	60900	389.137
Female	32	Chronic	None	Triptans+NSAIDs	Continuers	60950	389.457
Male	31	High Frequency	None	Triptans+NSAIDs	Continuers	61000	389.776
Female	20	Chronic	None	Triptans+NSAIDs	Continuers	61050	390.096
Male	19	High Frequency	None	Triptans+NSAIDs	Continuers	61100	390.415
Female	18	Chronic	None	Triptans+NSAIDs	Continuers	61150	390.735
Male	17	High Frequency	None	Triptans+NSAIDs	Continuers	61200	391.054
Female	16	Chronic	None	Triptans+NSAIDs	Continuers	61250	391.374
Female	8	High Frequency	None	NSAIDs	Discontinuers	200	1.27796
Male	9	Low Frequency	None	NSAIDs	Discontinuers	300	1.91693
Female	10	High Frequency	None	NSAIDs	Discontinuers	400	2.55591
Female	10	High Frequency	None	Comb. Analgesic	Continuers	10100	64.5367
Male	11	Chronic	Depression	Comb. Analgesic	Continuers	10200	65.1757
Female	12	Low Frequency	Seizures	Comb. Analgesic	Continuers	10300	65.8147
Male	13	High Frequency	Other	Comb. Analgesic	Continuers	10400	66.4537
Female	14	Chronic	None	Comb. Analgesic	Continuers	10500	67.0927
Male	15	Low Frequency	Depression	Comb. Analgesic	Continuers	10600	67.7316
Female	16	High Frequency	Seizures	Comb. Analgesic	Continuers	10700	68.3706
Male	17	Chronic	Other	Comb. Analgesic	Continuers	10800	69.0096
Female	18	Low Frequency	None	Comb. Analgesic	Continuers	10900	69.6486
Male	19	High Frequency	Depression	Comb. Analgesic	Continuers	11000	70.2875
Male	11	Low Frequency	None	NSAIDs	Discontinuers	500	3.19489
Female	12	High Frequency	None	NSAIDs	Discontinuers	600	3.83387
Male	13	Low Frequency	None	NSAIDs	Discontinuers	700	4.47284
Male	23	Low Frequency	None	NSAIDs	Discontinuers	700	4.47284
Female	24	High Frequency	None	NSAIDs	Discontinuers	800	5.11182
Female	30	Chronic	None	NSAIDs	Discontinuers	400	2.55591
Male	31	Low Frequency	None	NSAIDs	Discontinuers	500	3.19489
Female	32	Chronic	None	NSAIDs	Discontinuers	600	3.83387
Male	33	Low Frequency	None	NSAIDs	Discontinuers	700	4.47284
Female	34	Chronic	None	NSAIDs	Discontinuers	800	5.11182
Male	30	Low Frequency	None	NSAIDs	Discontinuers	900	5.7508
Female	31	Chronic	None	NSAIDs	Discontinuers	1000	6.38978
Male	32	Low Frequency	None	NSAIDs	Discontinuers	100	0.638978
Female	33	Chronic	None	NSAIDs	Discontinuers	200	1.27796
Female	14	Chronic	None	Comb. Analgesic	Discontinuers	2810	17.9553
Male	15	Low Frequency	None	Comb. Analgesic	Discontinuers	2820	18.0192
Female	16	High Frequency	None	Comb. Analgesic	Discontinuers	2830	18.0831
Male	17	Chronic	None	Comb. Analgesic	Discontinuers	2840	18.147
Male	34	Low Frequency	None	NSAIDs	Discontinuers	300	1.91693
Female	13	Chronic	None	NSAIDs	Discontinuers	400	2.55591
Male	31	Low Frequency	None	NSAIDs	Discontinuers	1400	8.94569
Female	32	Low Frequency	None	NSAIDs	Discontinuers	1500	9.58466
Male	33	Low Frequency	None	NSAIDs	Discontinuers	1600	10.2236
Female	34	Low Frequency	None	NSAIDs	Discontinuers	1700	10.8626
Male	30	Low Frequency	None	NSAIDs	Discontinuers	1800	11.5016
Female	31	Low Frequency	None	NSAIDs	Discontinuers	1900	12.1406
Male	32	Low Frequency	None	NSAIDs	Discontinuers	2000	12.7796
Female	33	Low Frequency	None	NSAIDs	Discontinuers	2100	13.4185
Male	34	Low Frequency	None	NSAIDs	Discontinuers	2200	14.0575
Female	13	Low Frequency	None	NSAIDs	Discontinuers	1200	7.66773
Male	14	Low Frequency	None	NSAIDs	Discontinuers	1300	8.30671
Female	15	Low Frequency	None	NSAIDs	Discontinuers	1400	8.94569
Male	16	Low Frequency	None	NSAIDs	Discontinuers	1500	9.58466
Female	23	Chronic	None	Comb. Analgesic	Discontinuers	2630	16.8051
Male	24	Low Frequency	None	Comb. Analgesic	Discontinuers	2640	16.869
Female	25	High Frequency	None	Comb. Analgesic	Discontinuers	2650	16.9329
Male	26	Chronic	None	Comb. Analgesic	Discontinuers	2660	16.9968
Female	27	Low Frequency	None	Comb. Analgesic	Discontinuers	2670	17.0607
Male	28	High Frequency	None	Comb. Analgesic	Discontinuers	2680	17.1246
Female	29	Chronic	None	Comb. Analgesic	Discontinuers	2690	17.1885
Male	30	Low Frequency	None	Comb. Analgesic	Discontinuers	2700	17.2524
Female	31	High Frequency	None	Comb. Analgesic	Discontinuers	2710	17.3163
Male	32	Chronic	None	Comb. Analgesic	Discontinuers	2720	17.3802
Female	33	Low Frequency	None	Comb. Analgesic	Discontinuers	2730	17.4441
Male	34	High Frequency	None	Comb. Analgesic	Discontinuers	2740	17.508
Female	30	Chronic	None	Comb. Analgesic	Discontinuers	2750	17.5719
Male	31	Low Frequency	None	Comb. Analgesic	Discontinuers	2760	17.6358
Female	32	High Frequency	None	Comb. Analgesic	Discontinuers	2770	17.6997
Male	33	Chronic	None	Comb. Analgesic	Discontinuers	2780	17.7636
Female	34	Low Frequency	None	Comb. Analgesic	Discontinuers	2790	17.8275
Male	13	High Frequency	None	Comb. Analgesic	Discontinuers	2800	17.8914
Female	19	Chronic	Depression	Triptans+NSAIDs	Continuers	57700	368.69
Male	18	High Frequency	None	Triptans+NSAIDs	Continuers	57800	369.329
Female	17	Chronic	Depression	Triptans+NSAIDs	Continuers	57900	369.968
Male	16	High Frequency	None	Triptans+NSAIDs	Continuers	58000	370.607
Female	15	Chronic	Depression	Triptans+NSAIDs	Continuers	58100	371.246
Male	14	High Frequency	None	Triptans+NSAIDs	Continuers	58200	371.885
Female	13	Chronic	Depression	Triptans+NSAIDs	Continuers	58300	372.524
Male	42	High Frequency	None	Triptans+NSAIDs	Continuers	58400	373.163
Female	41	Chronic	Depression	Triptans+NSAIDs	Continuers	58500	373.802
Male	40	High Frequency	None	Triptans+NSAIDs	Continuers	58200	371.885
Female	39	Chronic	Depression	Triptans+NSAIDs	Continuers	58300	372.524
Female	9	Chronic	Other	Triptans	Continuers	55300	353.355
Male	38	Low Frequency	Depression	Triptans	Continuers	55400	353.994
Female	11	High Frequency	Seizure	Triptans	Continuers	55500	354.633
Male	12	Chronic	Other	Triptans	Continuers	55600	355.272
Female	13	Low Frequency	Depression	Triptans	Continuers	55700	355.911
Male	14	High Frequency	Seizure	Triptans	Continuers	55800	356.55
Female	15	Chronic	Other	Triptans	Continuers	55900	357.188
Male	16	Low Frequency	Depression	Triptans	Continuers	56000	357.827
Female	17	High Frequency	Seizure	Triptans	Continuers	56100	358.466
Male	18	Chronic	Other	Triptans	Continuers	56200	359.105
Female	19	Low Frequency	Depression	Triptans	Continuers	56300	359.744
Male	20	High Frequency	Seizure	Triptans	Continuers	56400	360.383
Female	21	Chronic	Other	Triptans	Continuers	56500	361.022
Male	22	Low Frequency	Depression	Triptans	Continuers	56100	358.466
Female	23	High Frequency	Other	Triptans	Continuers	56200	359.105
Female	17	Low Frequency	None	Comb. Analgesic	Discontinuers	3000	19.1693
Male	18	Low Frequency	None	Comb. Analgesic	Discontinuers	3010	19.2332
Female	19	Low Frequency	None	Comb. Analgesic	Discontinuers	3020	19.2971
Male	20	Low Frequency	None	Comb. Analgesic	Discontinuers	3030	19.361
Female	21	Low Frequency	None	Comb. Analgesic	Discontinuers	3040	19.4249
Male	22	Low Frequency	None	Comb. Analgesic	Discontinuers	2940	18.7859
Female	23	Low Frequency	None	Comb. Analgesic	Discontinuers	2950	18.8498
Male	24	Low Frequency	None	Comb. Analgesic	Discontinuers	2960	18.9137
Female	25	Low Frequency	None	Comb. Analgesic	Discontinuers	2970	18.9776
Male	26	Low Frequency	None	Comb. Analgesic	Discontinuers	2980	19.0415
Male	21	Low Frequency	None	Comb. Analgesic	Continuers	7600	48.5623
Male	22	High Frequency	Depression	Comb. Analgesic	Continuers	7700	49.2013
Male	23	Chronic	Seizures	Comb. Analgesic	Continuers	7800	49.8403
Male	24	Low Frequency	Other	Comb. Analgesic	Continuers	7900	50.4792
Male	25	High Frequency	None	Comb. Analgesic	Continuers	8000	51.1182
Male	26	Chronic	Depression	Comb. Analgesic	Continuers	9046	57.8019
Male	27	Low Frequency	Seizures	Comb. Analgesic	Continuers	9100	58.147
Male	28	High Frequency	Other	Comb. Analgesic	Continuers	9200	58.7859
Male	29	Chronic	None	Comb. Analgesic	Continuers	9300	59.4249
Male	30	Low Frequency	Depression	Comb. Analgesic	Continuers	9400	60.0639
Male	31	High Frequency	Seizures	Comb. Analgesic	Continuers	9500	60.7029
Female	30	Low Frequency	None	Comb. Analgesic	Discontinuers	2970	18.9776
Male	31	High Frequency	None	Comb. Analgesic	Discontinuers	2980	19.0415
Female	32	Low Frequency	None	Comb. Analgesic	Discontinuers	2990	19.1054
Male	33	High Frequency	None	Comb. Analgesic	Discontinuers	3000	19.1693
Female	34	Low Frequency	None	Comb. Analgesic	Discontinuers	3010	19.2332
Male	30	High Frequency	None	Comb. Analgesic	Discontinuers	3020	19.2971
Female	31	Low Frequency	None	Comb. Analgesic	Discontinuers	3030	19.361
Male	32	High Frequency	None	Comb. Analgesic	Discontinuers	3040	19.4249
Female	33	Low Frequency	None	Comb. Analgesic	Discontinuers	2940	18.7859
Male	34	High Frequency	None	Comb. Analgesic	Discontinuers	2950	18.8498
Female	31	Low Frequency	None	Comb. Analgesic	Discontinuers	2960	18.9137
Male	32	Low Frequency	None	Comb. Analgesic	Discontinuers	2970	18.9776
Female	33	Low Frequency	None	Comb. Analgesic	Discontinuers	2980	19.0415
Male	24	High Frequency	None	Triptans+NSAIDs	Continuers	59500	380.192
Female	23	Chronic	Depression	Triptans+NSAIDs	Continuers	59550	380.511
Male	22	High Frequency	None	Triptans+NSAIDs	Continuers	59600	380.831
Female	21	Chronic	Depression	Triptans+NSAIDs	Continuers	59650	381.15
Male	20	High Frequency	None	Triptans+NSAIDs	Continuers	59700	381.47
Female	19	Chronic	Depression	Triptans+NSAIDs	Continuers	59750	381.789
Male	18	High Frequency	None	Triptans+NSAIDs	Continuers	59800	382.109
Female	17	Chronic	Depression	Triptans+NSAIDs	Continuers	59850	382.428
Male	16	High Frequency	None	Triptans+NSAIDs	Continuers	59900	382.748
Female	15	Chronic	Depression	Triptans+NSAIDs	Continuers	59950	383.067
Male	14	High Frequency	None	Triptans+NSAIDs	Continuers	60000	383.387
Female	13	Chronic	Depression	Triptans+NSAIDs	Continuers	60050	383.706
Male	20	High Frequency	None	Triptans+NSAIDs	Continuers	60100	384.026
Female	30	Chronic	Other	Triptans	Continuers	54700	349.521
Male	31	Low Frequency	Depression	Triptans	Continuers	54800	350.16
Female	32	High Frequency	Seizure	Triptans	Continuers	54900	350.799
Male	33	Chronic	Other	Triptans	Continuers	55000	351.438
Female	34	Low Frequency	Depression	Triptans	Continuers	55100	352.077
Male	8	High Frequency	Seizure	Triptans	Continuers	55200	352.716
Female	29	Low Frequency	None	NSAIDs	Discontinuers	1700	10.8626
Female	30	Low Frequency	None	NSAIDs	Discontinuers	1800	11.5016
Female	31	Low Frequency	None	NSAIDs	Discontinuers	1900	12.1406
Female	32	Low Frequency	None	NSAIDs	Discontinuers	2000	12.7796
Female	33	Low Frequency	None	NSAIDs	Discontinuers	2100	13.4185
Female	34	Low Frequency	None	NSAIDs	Discontinuers	2200	14.0575
Female	27	Low Frequency	None	NSAIDs	Discontinuers	1200	7.66773
Female	28	Low Frequency	None	NSAIDs	Discontinuers	1300	8.30671
Female	29	Low Frequency	None	NSAIDs	Discontinuers	1400	8.94569
Female	30	Low Frequency	None	NSAIDs	Discontinuers	1500	9.58466
Female	31	Low Frequency	None	NSAIDs	Discontinuers	1600	10.2236
Female	32	Low Frequency	None	NSAIDs	Discontinuers	1700	10.8626
Female	33	Low Frequency	None	NSAIDs	Discontinuers	1800	11.5016
Female	34	Low Frequency	None	NSAIDs	Discontinuers	1900	12.1406
Female	27	Low Frequency	None	NSAIDs	Discontinuers	2000	12.7796
Female	28	Low Frequency	None	NSAIDs	Discontinuers	2100	13.4185
Female	48	High Frequency	None	Triptans+NSAIDs	Discontinuers	12100	77.3163
Female	47	Chronic	None	Triptans+NSAIDs	Discontinuers	12200	77.9553
Female	46	High Frequency	None	Triptans+NSAIDs	Discontinuers	12300	78.5942
Female	45	Chronic	None	Triptans+NSAIDs	Discontinuers	12400	79.2332
Female	44	High Frequency	None	Triptans+NSAIDs	Discontinuers	12500	79.8722
Female	43	Chronic	None	Triptans+NSAIDs	Discontinuers	12600	80.5112
Female	42	High Frequency	None	Triptans+NSAIDs	Discontinuers	12700	81.1502
Female	41	Chronic	None	Triptans+NSAIDs	Discontinuers	12800	81.7891
Female	40	High Frequency	None	Triptans+NSAIDs	Discontinuers	12900	82.4281
Female	39	Chronic	None	Triptans+NSAIDs	Discontinuers	13000	83.0671
Female	38	High Frequency	None	Triptans+NSAIDs	Discontinuers	13100	83.7061
Female	37	Chronic	None	Triptans+NSAIDs	Discontinuers	13200	84.345
Female	36	High Frequency	None	Triptans+NSAIDs	Discontinuers	13300	84.984
Female	35	Chronic	None	Triptans+NSAIDs	Discontinuers	13400	85.623
Female	30	Chronic	None	Triptans	Discontinuers	8060	51.5016
Male	31	High Frequency	None	Triptans	Discontinuers	8080	51.6294
Female	32	Chronic	None	Triptans	Discontinuers	8100	51.7572
Male	33	High Frequency	None	Triptans	Discontinuers	8120	51.885
Female	34	Chronic	None	Triptans	Discontinuers	8140	52.0128
Male	22	High Frequency	None	Triptans	Discontinuers	8160	52.1406
Female	23	Chronic	None	Triptans	Discontinuers	8180	52.2684
Male	24	High Frequency	None	Triptans	Discontinuers	8200	52.3962
Female	25	Chronic	None	Triptans	Discontinuers	8220	52.524
Male	26	High Frequency	None	Triptans	Discontinuers	8240	52.6518
Female	27	Chronic	None	Triptans	Discontinuers	8260	52.7796
Male	28	High Frequency	None	Triptans	Discontinuers	8280	52.9073
Female	29	Chronic	None	Triptans	Discontinuers	8300	53.0351
Male	30	High Frequency	None	Triptans	Discontinuers	8320	53.1629
Female	20	High Frequency	Seizure	Triptans	Continuers	53700	343.131
Male	21	Chronic	Other	Triptans	Continuers	53800	343.77
Female	22	Low Frequency	Depression	Triptans	Continuers	53900	344.409
Male	23	High Frequency	Seizure	Triptans	Continuers	54000	345.048
Female	24	Chronic	Other	Triptans	Continuers	54100	345.687
Male	25	Low Frequency	Depression	Triptans	Continuers	54200	346.326
Female	26	High Frequency	Seizure	Triptans	Continuers	54300	346.965
Male	27	Chronic	Other	Triptans	Continuers	54400	347.604
Female	28	Low Frequency	Depression	Triptans	Continuers	54500	348.243
Male	29	High Frequency	Seizure	Triptans	Continuers	54600	348.882
Female	19	Chronic	Depression	Triptans+NSAIDs	Continuers	60150	384.345
Male	18	High Frequency	None	Triptans+NSAIDs	Continuers	60200	384.665
Female	17	Chronic	Depression	Triptans+NSAIDs	Continuers	60250	384.984
Male	16	High Frequency	None	Triptans+NSAIDs	Continuers	60300	385.304
Female	15	Chronic	Depression	Triptans+NSAIDs	Continuers	60350	385.623
Male	14	High Frequency	None	Triptans+NSAIDs	Continuers	60400	385.942
Female	13	Chronic	None	Triptans+NSAIDs	Continuers	60450	386.262
Male	41	High Frequency	None	Triptans+NSAIDs	Continuers	60500	386.581
Female	40	Chronic	None	Triptans+NSAIDs	Continuers	60550	386.901
Male	31	High Frequency	None	Triptans	Switchers	7150	45.6869
Female	32	Chronic	None	Triptans	Switchers	7175	45.8466
Male	33	High Frequency	None	Triptans	Switchers	7200	46.0064
Female	34	Chronic	None	Triptans	Switchers	7225	46.1661
Male	18	High Frequency	None	Triptans	Switchers	7250	46.3259
Female	19	Chronic	None	Triptans	Switchers	7275	46.4856
Male	20	High Frequency	None	Triptans	Switchers	7300	46.6454
Female	21	Chronic	None	Triptans	Switchers	7348	46.9521
Male	22	High Frequency	None	Triptans	Switchers	7348	46.9521
Female	23	Chronic	None	Triptans	Switchers	7348	46.9521
Male	24	High Frequency	None	Triptans	Switchers	7500	47.9233
Male	34	Low Frequency	None	Comb. Analgesic	Discontinuers	3485	22.2684
Female	38	Low Frequency	None	Comb. Analgesic	Discontinuers	3490	22.3003
Male	38	Low Frequency	None	Comb. Analgesic	Discontinuers	3495	22.3323
Female	38	Low Frequency	None	Comb. Analgesic	Discontinuers	3500	22.3642
Male	38	Low Frequency	None	Comb. Analgesic	Discontinuers	3505	22.3962
Female	38	Low Frequency	None	Comb. Analgesic	Discontinuers	3510	22.4281
Male	29	Low Frequency	None	Comb. Analgesic	Discontinuers	3515	22.4601
Female	31	Low Frequency	None	Comb. Analgesic	Discontinuers	3520	22.492
Male	20	Low Frequency	None	Comb. Analgesic	Discontinuers	3525	22.524
Male	43	High Frequency	None	Triptans+NSAIDs	Switchers	33750	215.655
Female	42	Chronic	None	Triptans+NSAIDs	Discontinuers	12100	77.3163
Male	41	High Frequency	None	Triptans+NSAIDs	Discontinuers	12200	77.9553
Female	40	Chronic	None	Triptans+NSAIDs	Discontinuers	12300	78.5942
Male	39	High Frequency	None	Triptans+NSAIDs	Discontinuers	12400	79.2332
Female	38	Chronic	None	Triptans+NSAIDs	Discontinuers	12500	79.8722
Female	37	High Frequency	None	Triptans+NSAIDs	Discontinuers	12600	80.5112
Female	36	Chronic	None	Triptans+NSAIDs	Discontinuers	12700	81.1502
Female	35	High Frequency	None	Triptans+NSAIDs	Discontinuers	12800	81.7891
Female	34	Chronic	None	Triptans+NSAIDs	Discontinuers	12900	82.4281
Female	33	High Frequency	None	Triptans+NSAIDs	Discontinuers	13000	83.0671
Male	24	Chronic	Depression	Triptans	Continuers	56300	359.744
Female	27	Low Frequency	None	Comb. Analgesic	Discontinuers	2990	19.1054
Male	28	Low Frequency	None	Comb. Analgesic	Discontinuers	3000	19.1693
Female	29	Low Frequency	None	Comb. Analgesic	Discontinuers	3010	19.2332
Male	30	Low Frequency	None	Comb. Analgesic	Discontinuers	3020	19.2971
Female	31	Low Frequency	None	Comb. Analgesic	Discontinuers	3030	19.361
Male	32	Low Frequency	None	Comb. Analgesic	Discontinuers	3040	19.4249
Female	33	Low Frequency	None	Comb. Analgesic	Discontinuers	3030	19.361
Male	34	Low Frequency	None	Comb. Analgesic	Discontinuers	3040	19.4249
Female	30	Low Frequency	None	Comb. Analgesic	Discontinuers	3055	19.5208
Male	31	Low Frequency	None	Comb. Analgesic	Discontinuers	3060	19.5527
Female	32	Low Frequency	None	Comb. Analgesic	Discontinuers	3065	19.5847
Male	33	Low Frequency	None	Comb. Analgesic	Discontinuers	3070	19.6166
Female	34	Low Frequency	None	Comb. Analgesic	Discontinuers	3075	19.6486
Male	31	Low Frequency	None	Comb. Analgesic	Discontinuers	3080	19.6805
Female	32	Low Frequency	None	Comb. Analgesic	Discontinuers	3085	19.7125
Male	38	High Frequency	None	Triptans+NSAIDs	Continuers	58400	373.163
Female	37	Chronic	Depression	Triptans+NSAIDs	Continuers	58500	373.802
Male	36	High Frequency	None	Triptans+NSAIDs	Continuers	58200	371.885
Female	35	Chronic	Depression	Triptans+NSAIDs	Continuers	58774	375.553
Male	34	High Frequency	None	Triptans+NSAIDs	Continuers	59000	376.997
Female	33	Chronic	Depression	Triptans+NSAIDs	Continuers	59050	377.316
Male	32	High Frequency	None	Triptans+NSAIDs	Continuers	59100	377.636
Female	31	Chronic	Depression	Triptans+NSAIDs	Continuers	59150	377.955
Male	30	High Frequency	None	Triptans+NSAIDs	Continuers	59200	378.275
Female	29	Chronic	Depression	Triptans+NSAIDs	Continuers	59250	378.594
Male	28	High Frequency	None	Triptans+NSAIDs	Continuers	59300	378.914
Female	27	Chronic	Depression	Triptans+NSAIDs	Continuers	59350	379.233
Male	26	High Frequency	None	Triptans+NSAIDs	Continuers	59400	379.553
Female	25	Chronic	Depression	Triptans+NSAIDs	Continuers	59450	379.872
Female	31	Chronic	None	Triptans	Discontinuers	8340	53.2907
Male	32	High Frequency	None	Triptans	Discontinuers	8360	53.4185
Female	33	Chronic	None	Triptans	Discontinuers	8380	53.5463
Male	34	High Frequency	None	Triptans	Discontinuers	8400	53.6741
Female	30	Chronic	None	Triptans	Discontinuers	8420	53.8019
Male	31	High Frequency	None	Triptans	Discontinuers	8440	53.9297
Female	32	Chronic	None	Triptans	Discontinuers	8460	54.0575
Male	33	High Frequency	None	Triptans	Discontinuers	8480	54.1853
Female	34	Chronic	None	Triptans	Discontinuers	8500	54.3131
Female	34	Chronic	None	Triptans	Switchers	7875	50.3195
Male	30	High Frequency	None	Triptans	Switchers	7900	50.4792
Female	31	Chronic	None	Triptans	Switchers	7925	50.639
Male	32	High Frequency	None	Triptans	Discontinuers	8000	51.1182
Female	33	Chronic	None	Triptans	Discontinuers	8020	51.246
Male	34	High Frequency	None	Triptans	Discontinuers	8040	51.3738
Female	21	Low Frequency	None	Comb. Analgesic	Discontinuers	3530	22.5559
Male	22	Low Frequency	None	Comb. Analgesic	Discontinuers	3535	22.5879
Female	23	Low Frequency	None	Comb. Analgesic	Discontinuers	3540	22.6198
Male	24	Low Frequency	None	Comb. Analgesic	Discontinuers	3545	22.6518
Female	25	Low Frequency	None	Comb. Analgesic	Discontinuers	3550	22.6837
Male	26	Low Frequency	None	Comb. Analgesic	Discontinuers	3555	22.7157
Female	27	Low Frequency	None	Comb. Analgesic	Discontinuers	3560	22.7476
Male	28	Low Frequency	None	Comb. Analgesic	Discontinuers	3565	22.7796
Female	29	Low Frequency	None	Comb. Analgesic	Discontinuers	3570	22.8115
Male	30	Low Frequency	None	Comb. Analgesic	Discontinuers	3575	22.8435
Female	31	Low Frequency	None	Comb. Analgesic	Discontinuers	3580	22.8754
Female	25	Low Frequency	Other	Triptans	Continuers	56400	360.383
Male	26	High Frequency	Depression	Triptans	Continuers	56500	361.022
Female	27	Chronic	Other	Triptans	Continuers	56100	358.466
Female	34	Chronic	None	Triptans	Discontinuers	9850	62.9393
Female	27	Chronic	None	Triptans	Discontinuers	9875	63.099
Female	38	High Frequency	None	Triptans	Discontinuers	8520	54.4409
Female	38	Chronic	None	Triptans	Discontinuers	8540	54.5687
Female	38	High Frequency	None	Triptans	Discontinuers	8560	54.6965
Female	38	Chronic	None	Triptans	Discontinuers	8580	54.8243
Female	38	High Frequency	None	Triptans	Discontinuers	8600	54.9521
Female	29	Chronic	None	Triptans	Discontinuers	8620	55.0799
Female	31	High Frequency	None	Triptans	Discontinuers	8640	55.2077
Female	20	Chronic	None	Triptans	Discontinuers	8660	55.3355
Female	21	High Frequency	None	Triptans	Discontinuers	8680	55.4633
Female	22	Chronic	None	Triptans	Discontinuers	8700	55.5911
Female	37	Chronic	None	Triptans+NSAIDs	Discontinuers	14150	90.4153
Female	36	Chronic	None	Triptans+NSAIDs	Discontinuers	14200	90.7348
Female	35	Chronic	None	Triptans+NSAIDs	Discontinuers	14250	91.0543
Female	34	Chronic	None	Triptans+NSAIDs	Discontinuers	14300	91.3738
Female	33	Chronic	None	Triptans+NSAIDs	Discontinuers	14350	91.6933
Female	32	Chronic	None	Triptans+NSAIDs	Discontinuers	14400	92.0128
Female	31	Chronic	None	Triptans+NSAIDs	Discontinuers	14450	92.3323
Female	20	Chronic	None	Triptans+NSAIDs	Discontinuers	14500	92.6518
Female	19	Chronic	None	Triptans+NSAIDs	Discontinuers	14550	92.9712
Female	18	Chronic	None	Triptans+NSAIDs	Discontinuers	14600	93.2907
Female	17	Chronic	None	Triptans+NSAIDs	Discontinuers	14650	93.6102
Male	14	Low Frequency	None	NSAIDs	Discontinuers	500	3.19489
Female	15	Chronic	None	NSAIDs	Discontinuers	600	3.83387
Male	16	Low Frequency	None	NSAIDs	Discontinuers	700	4.47284
Female	17	Chronic	None	NSAIDs	Discontinuers	800	5.11182
Male	18	Low Frequency	None	NSAIDs	Discontinuers	900	5.7508
Female	19	Chronic	None	NSAIDs	Discontinuers	1000	6.38978
Male	20	Low Frequency	None	NSAIDs	Discontinuers	100	0.638978
Male	29	Low Frequency	None	Comb. Analgesic	Discontinuers	3160	20.1917
Female	30	Low Frequency	None	Comb. Analgesic	Discontinuers	3165	20.2236
Male	31	Low Frequency	None	Comb. Analgesic	Discontinuers	3170	20.2556
Female	32	Low Frequency	None	Comb. Analgesic	Discontinuers	3175	20.2875
Male	33	Low Frequency	None	Comb. Analgesic	Discontinuers	3180	20.3195
Female	34	Low Frequency	None	Comb. Analgesic	Discontinuers	3185	20.3514
Male	30	Low Frequency	None	Comb. Analgesic	Discontinuers	3190	20.3834
Female	31	Low Frequency	None	Comb. Analgesic	Discontinuers	3195	20.4153
Male	32	Low Frequency	None	Comb. Analgesic	Discontinuers	3200	20.4473
Female	33	Low Frequency	None	Comb. Analgesic	Discontinuers	3205	20.4792
Male	34	Low Frequency	None	Comb. Analgesic	Discontinuers	3210	20.5112
Female	30	Low Frequency	None	Comb. Analgesic	Discontinuers	3215	20.5431
Male	31	Low Frequency	None	Comb. Analgesic	Discontinuers	3220	20.5751
Female	32	Low Frequency	None	Comb. Analgesic	Discontinuers	3225	20.607
Male	33	Low Frequency	None	Comb. Analgesic	Discontinuers	3230	20.639
Female	34	Low Frequency	None	Comb. Analgesic	Discontinuers	3235	20.6709
Male	18	Low Frequency	None	Comb. Analgesic	Discontinuers	3240	20.7029
Female	19	Low Frequency	None	Comb. Analgesic	Discontinuers	3245	20.7348
Male	20	Low Frequency	None	Comb. Analgesic	Discontinuers	3250	20.7668
Female	21	Low Frequency	None	Comb. Analgesic	Discontinuers	3255	20.7987
Male	32	Low Frequency	None	Comb. Analgesic	Discontinuers	3585	22.9073
Female	33	Low Frequency	None	Comb. Analgesic	Discontinuers	3590	22.9393
Male	34	Low Frequency	None	Comb. Analgesic	Discontinuers	3595	22.9712
Female	27	Low Frequency	None	Comb. Analgesic	Discontinuers	3600	23.0032
Male	28	Low Frequency	None	Comb. Analgesic	Discontinuers	3605	23.0351
Female	29	Low Frequency	None	Comb. Analgesic	Discontinuers	3610	23.0671
Male	30	Low Frequency	None	Comb. Analgesic	Discontinuers	3615	23.099
Male	31	Low Frequency	None	Comb. Analgesic	Discontinuers	3620	23.131
Female	32	Low Frequency	None	Comb. Analgesic	Discontinuers	3625	23.1629
Male	33	Low Frequency	None	Comb. Analgesic	Discontinuers	3630	23.1949
Female	34	Low Frequency	None	Comb. Analgesic	Discontinuers	3635	23.2268
Male	27	Low Frequency	None	Comb. Analgesic	Discontinuers	3640	23.2588
Female	8	High Frequency	Seizure	Triptans	Continuers	52500	335.463
Male	9	Chronic	Other	Triptans	Continuers	52600	336.102
Female	10	Low Frequency	Depression	Triptans	Continuers	52700	336.741
Male	11	High Frequency	Seizure	Triptans	Continuers	52800	337.38
Female	12	Chronic	Other	Triptans	Continuers	52900	338.019
Male	13	Low Frequency	Depression	Triptans	Continuers	53000	338.658
Female	14	High Frequency	Seizure	Triptans	Continuers	53100	339.297
Male	15	Chronic	Other	Triptans	Continuers	53200	339.936
Female	16	Low Frequency	Depression	Triptans	Continuers	53300	340.575
Male	17	High Frequency	Seizure	Triptans	Continuers	53400	341.214
Female	18	Chronic	Other	Triptans	Continuers	53500	341.853
Male	19	Low Frequency	Depression	Triptans	Continuers	53600	342.492
Female	21	Chronic	None	NSAIDs	Discontinuers	200	1.27796
Female	29	Chronic	None	NSAIDs	Discontinuers	1000	6.38978
Male	30	Low Frequency	None	NSAIDs	Discontinuers	100	0.638978
Female	31	Chronic	None	NSAIDs	Discontinuers	200	1.27796
Male	32	Low Frequency	None	NSAIDs	Discontinuers	300	1.91693
Female	33	Chronic	None	NSAIDs	Discontinuers	400	2.55591
Male	34	Low Frequency	None	NSAIDs	Discontinuers	500	3.19489
Female	30	Chronic	None	NSAIDs	Discontinuers	600	3.83387
Female	27	Low Frequency	None	NSAIDs	Discontinuers	2100	13.4185
Male	28	Chronic	None	NSAIDs	Discontinuers	2200	14.0575
Female	23	High Frequency	Seizure	Triptans	Continuers	51300	327.796
Male	24	Chronic	Other	Triptans	Continuers	51400	328.435
Female	25	Low Frequency	Depression	Triptans	Continuers	51500	329.073
Male	26	High Frequency	Seizure	Triptans	Continuers	51600	329.712
Female	27	Chronic	Other	Triptans	Continuers	51700	330.351
Male	28	Low Frequency	Depression	Triptans	Continuers	51800	330.99
Female	29	High Frequency	Seizure	Triptans	Continuers	51900	331.629
Male	30	Chronic	Other	Triptans	Continuers	52000	332.268
Female	31	Low Frequency	Depression	Triptans	Continuers	52100	332.907
Male	32	High Frequency	Seizure	Triptans	Continuers	52200	333.546
Female	33	Chronic	Other	Triptans	Continuers	52300	334.185
Male	34	Low Frequency	Depression	Triptans	Continuers	52400	334.824
Female	31	Low Frequency	None	NSAIDs	Discontinuers	1300	8.30671
Male	32	Low Frequency	None	NSAIDs	Discontinuers	1400	8.94569
Female	33	Low Frequency	None	NSAIDs	Discontinuers	1500	9.58466
Male	34	Low Frequency	None	NSAIDs	Discontinuers	1600	10.2236
Female	18	Low Frequency	None	NSAIDs	Discontinuers	1700	10.8626
Male	19	Low Frequency	None	NSAIDs	Discontinuers	1800	11.5016
Female	20	Low Frequency	None	NSAIDs	Discontinuers	1900	12.1406
Male	21	Low Frequency	None	NSAIDs	Discontinuers	2000	12.7796
Female	22	Low Frequency	None	NSAIDs	Discontinuers	2100	13.4185
Male	23	Low Frequency	None	NSAIDs	Discontinuers	2200	14.0575
Female	24	Low Frequency	None	NSAIDs	Discontinuers	1200	7.66773
Male	25	Low Frequency	None	NSAIDs	Discontinuers	1300	8.30671
Female	32	Chronic	None	Triptans+NSAIDs	Discontinuers	13200	84.345
Female	31	Chronic	None	Triptans+NSAIDs	Discontinuers	13200	84.345
Female	49	Chronic	None	Triptans+NSAIDs	Discontinuers	13676	87.3866
Female	48	Chronic	None	Triptans+NSAIDs	Discontinuers	13676	87.3866
Female	47	Chronic	None	Triptans+NSAIDs	Discontinuers	13676	87.3866
Female	46	Chronic	None	Triptans+NSAIDs	Discontinuers	13700	87.5399
Female	45	Chronic	None	Triptans+NSAIDs	Discontinuers	13750	87.8594
Female	44	Chronic	None	Triptans+NSAIDs	Discontinuers	13800	88.1789
Female	43	Chronic	None	Triptans+NSAIDs	Discontinuers	13850	88.4984
Female	42	Chronic	None	Triptans+NSAIDs	Discontinuers	13900	88.8179
Female	41	Chronic	None	Triptans+NSAIDs	Discontinuers	13950	89.1374
Female	28	Low Frequency	None	Comb. Analgesic	Discontinuers	3645	23.2907
Male	29	Low Frequency	None	Comb. Analgesic	Discontinuers	3650	23.3227
Female	30	Low Frequency	None	Comb. Analgesic	Discontinuers	3655	23.3546
Male	31	Low Frequency	None	Comb. Analgesic	Discontinuers	3660	23.3866
Male	30	Low Frequency	None	Comb. Analgesic	Discontinuers	3695	23.6102
Female	31	Low Frequency	None	Comb. Analgesic	Discontinuers	3700	23.6422
Male	32	Low Frequency	None	Comb. Analgesic	Discontinuers	3705	23.6741
Male	31	Low Frequency	None	Comb. Analgesic	Discontinuers	3380	21.5974
Female	32	Low Frequency	None	Comb. Analgesic	Discontinuers	3385	21.6294
Male	33	Low Frequency	None	Comb. Analgesic	Discontinuers	3390	21.6613
Male	34	Low Frequency	None	Comb. Analgesic	Discontinuers	3395	21.6933
Female	22	Low Frequency	None	Comb. Analgesic	Discontinuers	3400	21.7252
Male	23	Low Frequency	None	Comb. Analgesic	Discontinuers	3405	21.7572
Female	24	Low Frequency	None	Comb. Analgesic	Discontinuers	3410	21.7891
Male	25	Low Frequency	None	Comb. Analgesic	Discontinuers	3415	21.8211
Female	26	Low Frequency	None	Comb. Analgesic	Discontinuers	3420	21.853
Male	27	Low Frequency	None	Comb. Analgesic	Discontinuers	3425	21.885
Female	28	Low Frequency	None	Comb. Analgesic	Discontinuers	3430	21.9169
Male	16	Low Frequency	Depression	Triptans	Continuers	50600	323.323
Female	17	High Frequency	Seizure	Triptans	Continuers	50700	323.962
Male	18	Chronic	Other	Triptans	Continuers	50800	324.601
Female	19	Low Frequency	Depression	Triptans	Continuers	50900	325.24
Male	20	High Frequency	Seizure	Triptans	Continuers	51000	325.879
Male	25	Low Frequency	None	NSAIDs	Discontinuers	1300	8.30671
Female	26	Low Frequency	None	NSAIDs	Discontinuers	1400	8.94569
Male	27	Low Frequency	None	NSAIDs	Discontinuers	1500	9.58466
Female	28	Low Frequency	None	NSAIDs	Discontinuers	1600	10.2236
Male	29	Low Frequency	None	NSAIDs	Discontinuers	1700	10.8626
Female	30	Low Frequency	None	NSAIDs	Discontinuers	1800	11.5016
Male	31	Low Frequency	None	NSAIDs	Discontinuers	1900	12.1406
Female	32	Low Frequency	None	NSAIDs	Discontinuers	2000	12.7796
Female	27	Chronic	Seizure	Triptans+NSAIDs	Discontinuers	12456	79.5911
Male	28	Low Frequency	Other	Triptans+NSAIDs	Discontinuers	11456	73.2013
Female	29	Chronic	Depression	Comb. Analgesic	Switchers	32456	207.387
