# Supplementary material for: Analysis of treatment cost and persistence among migraineurs: A two-year retrospective cohort study in Pakistan
Source: PLoS One. 2021 Mar 26;16(3):e0248761. doi: 10.1371/journal.pone.0248761 (PMC7996986; doi:10.1371/journal.pone.0248761)
Supplement: S1 Data — (ZIP) [file pone.0248761.s002.zip › Survival analysis data.xlsx]

## Sheet: Sheet1
ID	Months	Treatments	Outcomes
1	24	1	1
2	22	1	2
3	24	1	1
4	21	1	2
5	17	1	2
6	19	1	2
7	16	1	2
8	17	1	2
9	13	1	2
10	12	1	2
11	16	1	2
12	21	1	2
13	13	1	2
14	12	1	2
15	13	1	2
16	13	1	2
17	16	1	2
18	12	1	2
19	20	1	2
20	13	1	2
21	17	1	2
22	22	1	2
23	13	1	2
24	13	1	2
25	15	1	2
26	24	1	1
27	13	1	2
28	13	1	2
29	17	1	2
30	12	1	2
31	13	1	2
32	21	1	2
33	22	1	2
34	22	1	2
35	7	1	2
36	3	1	2
37	5	1	2
38	6	1	1
39	6	1	2
40	2	1	2
41	9	1	1
42	1	1	2
43	2	1	2
44	1	1	2
45	5	1	1
46	4	1	2
47	8	1	1
48	4	1	2
49	5	1	2
50	6	1	2
51	7	1	1
52	3	1	2
53	4	1	2
54	6	1	1
55	7	1	2
56	9	1	2
57	10	1	1
58	4	1	2
59	6	1	2
60	7	1	1
61	4	1	2
62	7	1	2
63	9	1	1
64	5	1	2
65	7	1	1
66	3	1	2
67	5	1	2
68	6	1	1
69	6	1	2
70	2	1	2
71	9	1	1
72	1	1	2
73	2	1	2
74	1	1	2
75	5	1	2
76	4	1	2
77	8	1	1
78	4	1	2
79	5	1	2
80	6	1	2
81	7	1	2
82	3	1	2
83	4	1	2
84	6	1	2
85	7	1	1
86	9	1	2
87	10	1	1
88	4	1	2
89	6	1	2
90	7	1	2
91	4	1	2
92	7	1	2
93	9	1	1
94	5	1	2
95	7	1	2
96	3	1	2
97	5	1	2
98	6	1	2
99	6	1	2
100	2	1	2
101	9	1	2
102	1	1	2
103	2	1	2
104	1	1	2
105	5	1	2
106	4	1	2
107	8	1	2
108	4	1	2
109	5	1	2
110	6	1	2
111	7	1	2
112	3	1	2
113	4	1	2
114	6	1	2
115	7	1	2
116	9	1	2
117	10	1	2
118	4	1	2
119	6	1	2
120	7	1	2
121	4	1	2
122	7	1	2
123	9	1	2
124	5	1	2
125	7	1	2
126	3	1	2
127	5	1	2
128	6	1	2
129	6	1	2
130	2	1	2
131	9	1	2
132	1	1	2
133	2	1	2
134	1	1	2
135	5	1	2
136	4	1	2
137	8	1	2
138	4	1	2
139	5	1	2
140	6	1	2
141	7	1	2
142	3	1	2
143	4	1	2
144	6	1	2
145	7	1	2
146	9	1	2
147	10	1	2
148	4	1	2
149	6	1	2
150	7	1	2
151	4	1	2
152	9	1	2
153	6	1	2
154	2	1	2
155	6	1	2
156	6	1	2
157	7	1	2
158	7	1	2
159	4	1	2
160	5	1	2
161	7	1	2
162	2	1	2
163	1	1	2
164	4	1	2
165	8	1	2
166	4	1	2
167	5	1	2
168	6	1	2
169	7	1	2
170	3	1	2
171	4	1	2
172	6	1	2
173	7	1	2
174	9	1	2
175	10	1	2
176	4	1	2
177	6	1	2
178	7	1	2
179	4	1	2
180	9	1	2
181	6	1	2
182	2	1	2
183	6	1	2
184	6	1	2
185	7	1	2
186	7	1	2
187	4	1	2
188	5	1	2
189	7	1	2
190	2	1	2
191	1	1	2
192	4	1	2
193	8	1	2
194	4	1	2
195	5	1	2
196	6	1	2
197	7	1	2
198	3	1	2
199	4	1	2
200	6	1	2
201	7	1	2
202	9	1	2
203	10	1	2
204	4	1	2
205	6	1	2
206	7	1	2
207	4	1	2
208	9	1	2
209	6	1	2
210	2	1	2
211	6	1	2
212	6	1	2
213	7	1	2
214	7	1	2
215	4	1	2
216	5	1	2
217	7	1	2
218	2	1	2
219	1	1	2
220	4	1	2
221	8	1	2
222	4	1	2
223	5	1	2
224	6	1	2
225	7	1	2
226	3	1	2
227	4	1	2
228	6	1	2
229	7	1	2
230	9	1	2
231	10	1	2
232	4	1	2
233	6	1	2
234	7	1	2
235	4	1	2
236	9	1	2
237	6	1	2
238	2	1	2
239	6	1	2
240	6	1	2
241	7	1	2
242	7	1	2
243	4	1	2
244	5	1	2
245	7	1	2
246	2	1	2
247	1	1	2
248	4	1	2
249	8	1	2
250	4	1	2
251	5	1	2
252	6	1	2
253	7	1	2
254	3	1	2
255	4	1	2
256	6	1	2
257	7	1	2
258	9	1	2
259	10	1	2
260	4	1	2
261	6	1	2
262	7	1	2
263	4	1	2
264	9	1	2
265	6	1	2
266	2	1	2
267	6	1	2
268	6	1	2
269	7	1	2
270	7	1	2
271	4	1	2
272	5	1	2
273	7	1	2
274	2	1	2
275	1	1	2
276	4	1	2
277	8	1	2
278	4	1	2
279	5	1	2
280	6	1	2
281	7	1	2
282	3	1	2
283	4	1	2
284	6	1	2
285	7	1	2
286	9	1	2
287	10	1	2
288	4	1	2
289	6	1	2
290	7	1	2
291	4	1	2
292	9	1	2
293	6	1	2
294	2	1	2
295	6	1	2
296	6	1	2
297	7	1	2
298	7	1	2
299	4	1	2
300	5	1	2
301	7	1	2
302	2	1	2
303	1	1	2
304	4	1	2
305	8	1	2
306	4	1	2
307	5	1	2
308	6	1	2
309	7	1	2
310	3	1	2
311	4	1	2
312	6	1	2
313	7	1	2
314	9	1	2
315	10	1	2
316	4	1	2
317	6	1	2
318	7	1	2
319	4	1	2
320	9	1	2
321	6	1	2
322	2	1	2
323	6	1	2
324	6	1	2
325	7	1	2
326	7	1	2
327	4	1	2
328	5	1	2
329	7	1	2
330	2	1	2
331	1	1	2
332	4	1	2
333	8	1	2
334	4	1	2
335	5	1	2
336	6	1	2
337	7	1	2
338	3	1	2
339	4	1	2
340	6	1	2
341	7	1	2
342	9	1	2
343	10	1	2
344	4	1	2
345	6	1	2
346	7	1	2
347	4	1	2
348	9	1	2
349	6	1	2
350	2	1	2
351	6	1	2
352	21	2	2
353	22	2	2
354	24	2	1
355	22	2	2
356	20	2	2
357	16	2	2
358	15	2	2
359	18	2	1
360	16	2	2
361	17	2	2
362	18	2	2
363	21	2	2
364	22	2	2
365	18	2	2
366	21	2	2
367	14	2	2
368	15	2	2
369	16	2	2
370	14	2	2
371	18	2	2
372	18	2	1
373	21	2	2
374	22	2	2
375	18	2	2
376	21	2	2
377	14	2	2
378	15	2	2
379	16	2	2
380	24	2	1
381	18	2	2
382	24	2	1
383	21	2	2
384	24	2	1
385	24	2	1
386	21	2	2
387	14	2	2
388	15	2	2
389	16	2	2
390	14	2	2
391	18	2	2
392	9	2	2
393	6	2	2
394	7	2	2
395	9	2	1
396	3	2	2
397	6	2	2
398	4	2	2
399	2	2	2
400	8	2	2
401	4	2	2
402	6	2	1
403	9	2	1
404	8	2	1
405	1	2	2
406	2	2	2
407	1	2	2
408	5	2	2
409	3	2	2
410	7	2	1
411	6	2	2
412	8	2	1
413	4	2	2
414	9	2	1
415	8	2	1
416	7	2	2
417	11	2	1
418	11	2	1
419	10	2	1
420	11	2	1
421	11	2	2
422	7	2	2
423	8	2	2
424	9	2	2
425	4	2	2
426	2	2	2
427	5	2	2
428	6	2	2
429	2	2	2
430	1	2	2
431	4	2	2
432	9	2	2
433	6	2	2
434	7	2	2
435	9	2	2
436	3	2	2
437	6	2	2
438	4	2	2
439	2	2	2
440	8	2	2
441	4	2	2
442	6	2	2
443	9	2	2
444	8	2	2
445	1	2	2
446	2	2	2
447	1	2	2
448	5	2	2
449	3	2	2
450	7	2	2
451	6	2	2
452	8	2	2
453	4	2	2
454	9	2	2
455	8	2	2
456	7	2	2
457	11	2	2
458	11	2	2
459	10	2	2
460	11	2	2
461	11	2	2
462	7	2	2
463	8	2	2
464	9	2	2
465	4	2	2
466	2	2	2
467	5	2	2
468	6	2	2
469	2	2	2
470	1	2	2
471	4	2	2
472	9	2	2
473	6	2	2
474	7	2	2
475	9	2	2
476	3	2	2
477	6	2	2
478	4	2	2
479	2	2	2
480	8	2	2
481	4	2	2
482	6	2	2
483	9	2	2
484	8	2	2
485	1	2	2
486	2	2	2
487	1	2	2
488	5	2	2
489	3	2	2
490	7	2	2
491	6	2	2
492	8	2	2
493	4	2	2
494	9	2	2
495	8	2	2
496	7	2	2
497	11	2	2
498	11	2	2
499	10	2	2
500	11	2	2
501	11	2	2
502	7	2	2
503	8	2	2
504	9	2	2
505	4	2	2
506	2	2	2
507	5	2	2
508	6	2	2
509	2	2	2
510	1	2	2
511	4	2	2
512	9	2	2
513	6	2	2
514	7	2	2
515	9	2	2
516	3	2	2
517	6	2	2
518	4	2	2
519	2	2	2
520	8	2	2
521	4	2	2
522	6	2	2
523	9	2	2
524	8	2	2
525	1	2	2
526	2	2	2
527	1	2	2
528	5	2	2
529	3	2	2
530	7	2	2
531	6	2	2
532	8	2	2
533	4	2	2
534	9	2	2
535	8	2	2
536	7	2	2
537	11	2	2
538	11	2	2
539	10	2	2
540	11	2	2
541	11	2	2
542	7	2	2
543	8	2	2
544	9	2	2
545	4	2	2
546	2	2	2
547	5	2	2
548	6	2	2
549	2	2	2
550	1	2	2
551	4	2	2
552	9	2	2
553	8	2	2
554	7	2	2
555	11	2	2
556	11	2	2
557	10	2	2
558	11	2	2
559	11	2	2
560	7	2	2
561	8	2	2
562	9	2	2
563	4	2	2
564	2	2	2
565	5	2	2
566	6	2	2
567	2	2	2
568	1	2	2
569	4	2	2
570	9	2	2
571	6	2	2
572	7	2	2
573	9	2	2
574	3	2	2
575	6	2	2
576	4	2	2
577	2	2	2
578	8	2	2
579	4	2	2
580	6	2	2
581	9	2	2
582	8	2	2
583	1	2	2
584	2	2	2
585	1	2	2
586	5	2	2
587	3	2	2
588	7	2	2
589	6	2	2
590	8	2	2
591	4	2	2
592	9	2	2
593	8	2	2
594	7	2	2
595	11	2	2
596	11	2	2
597	10	2	2
598	11	2	2
599	11	2	2
600	7	2	2
601	8	2	2
602	9	2	2
603	4	2	2
604	2	2	2
605	5	2	2
606	6	2	2
607	2	2	2
608	1	2	2
609	4	2	2
610	9	2	2
611	8	2	2
612	7	2	2
613	11	2	2
614	11	2	2
615	10	2	2
616	11	2	2
617	11	2	2
618	7	2	2
619	8	2	2
620	9	2	2
621	4	2	2
622	2	2	2
623	5	2	2
624	6	2	2
625	2	2	2
626	1	2	2
627	4	2	2
628	9	2	2
629	6	2	2
630	7	2	2
631	9	2	2
632	3	2	2
633	6	2	2
634	4	2	2
635	2	2	2
636	8	2	2
637	4	2	2
638	6	2	2
639	9	2	2
640	8	2	2
641	1	2	2
642	2	2	2
643	1	2	2
644	5	2	2
645	3	2	2
646	7	2	2
647	6	2	2
648	8	2	2
649	4	2	2
650	9	2	2
651	8	2	2
652	7	2	2
653	11	2	2
654	11	2	2
655	10	2	2
656	11	2	2
657	11	2	2
658	7	2	2
659	8	2	2
660	9	2	2
661	24	3	1
662	22	3	2
663	24	3	1
664	20	3	2
665	22	3	2
666	23	3	2
667	22	3	2
668	20	3	2
669	18	3	2
670	22	3	2
671	22	3	2
672	24	3	1
673	24	3	1
674	24	3	1
675	24	3	1
676	22	3	2
677	21	3	2
678	18	3	2
679	16	3	2
680	22	3	2
681	24	3	1
682	22	3	2
683	24	3	1
684	20	3	2
685	22	3	2
686	23	3	2
687	22	3	2
688	20	3	2
689	18	3	2
690	22	3	2
691	22	3	2
692	24	3	1
693	24	3	1
694	24	3	1
695	24	3	1
696	22	3	2
697	21	3	2
698	18	3	2
699	16	3	2
700	22	3	2
701	24	3	1
702	22	3	2
703	24	3	1
704	20	3	2
705	22	3	2
706	23	3	2
707	22	3	2
708	20	3	2
709	18	3	2
710	22	3	2
711	22	3	2
712	24	3	1
713	24	3	1
714	24	3	1
715	24	3	1
716	22	3	2
717	21	3	2
718	18	3	2
719	16	3	2
720	22	3	2
721	24	3	1
722	24	3	1
723	24	3	1
724	24	3	1
725	22	3	2
726	21	3	2
727	18	3	2
728	16	3	2
729	22	3	2
730	24	3	1
731	22	3	2
732	24	3	1
733	20	3	1
734	22	3	1
735	23	3	1
736	22	3	1
737	20	3	2
738	18	3	1
739	22	3	2
740	22	3	1
741	24	3	1
742	24	3	1
743	24	3	1
744	24	3	1
745	22	3	2
746	21	3	2
747	18	3	1
748	16	3	1
749	22	3	2
750	24	3	1
751	22	3	1
752	24	3	1
753	20	3	2
754	22	3	2
755	23	3	1
756	22	3	1
757	20	3	1
758	18	3	2
759	22	3	1
760	22	3	1
761	24	3	1
762	24	3	1
763	24	3	1
764	24	3	1
765	22	3	2
766	21	3	1
767	18	3	2
768	16	3	1
769	22	3	1
770	24	3	1
771	24	3	1
772	24	3	1
773	24	3	1
774	22	3	1
775	21	3	2
776	18	3	2
777	16	3	1
778	22	3	2
779	24	3	1
780	22	3	2
781	24	3	1
782	20	3	1
783	22	3	2
784	23	3	1
785	22	3	1
786	20	3	2
787	18	3	1
788	22	3	2
789	22	3	2
790	24	3	1
791	24	3	1
792	24	3	1
793	24	3	1
794	22	3	1
795	21	3	2
796	18	3	1
797	16	3	2
798	22	3	2
799	24	3	1
800	22	3	2
801	24	3	1
802	20	3	2
803	22	3	2
804	23	3	2
805	22	3	1
806	20	3	2
807	18	3	2
808	22	3	1
809	22	3	2
810	24	3	1
811	24	3	1
812	24	3	1
813	24	3	1
814	22	3	1
815	11	3	2
816	9	3	2
817	11	3	2
818	6	3	1
819	7	3	2
820	8	3	2
821	5	3	1
822	9	3	2
823	7	3	1
824	8	3	2
825	5	3	2
826	6	3	1
827	4	3	2
828	8	3	1
829	2	3	2
830	9	3	2
831	8	3	2
832	7	3	1
833	6	3	2
834	9	3	2
835	11	3	2
836	11	3	2
837	7	3	2
838	8	3	2
839	11	3	2
840	9	3	2
841	11	3	2
842	6	3	2
843	7	3	1
844	8	3	2
845	5	3	2
846	9	3	2
847	7	3	2
848	8	3	2
849	5	3	2
850	6	3	2
851	4	3	1
852	8	3	2
853	2	3	2
854	9	3	2
855	8	3	2
856	7	3	2
857	6	3	2
858	9	3	2
859	11	3	2
860	11	3	2
861	7	3	2
862	8	3	2
863	11	3	2
864	9	3	2
865	11	3	2
866	6	3	2
867	7	3	2
868	8	3	2
869	5	3	2
870	9	3	2
871	7	3	2
872	8	3	2
873	5	3	2
874	6	3	2
875	4	3	2
876	8	3	2
877	2	3	2
878	9	3	2
879	8	3	2
880	7	3	2
881	6	3	2
882	9	3	2
883	11	3	2
884	11	3	2
885	7	3	2
886	8	3	2
887	11	3	2
888	11	3	2
889	10	3	2
890	11	3	2
891	10	3	2
892	18	4	2
893	15	4	2
894	17	4	2
895	24	4	1
896	24	4	1
897	18	4	2
898	16	4	2
899	17	4	2
900	14	4	2
901	19	4	2
902	21	4	2
903	22	4	2
904	24	4	1
905	18	4	2
906	13	4	2
907	15	4	2
908	24	4	1
909	18	4	2
910	15	4	2
911	17	4	2
912	24	4	1
913	24	4	1
914	18	4	2
915	16	4	2
916	17	4	2
917	14	4	2
918	19	4	2
919	21	4	2
920	22	4	2
921	24	4	1
922	18	4	2
923	13	4	2
924	15	4	2
925	24	4	1
926	18	4	2
927	15	4	2
928	17	4	2
929	24	4	1
930	24	4	1
931	18	4	2
932	16	4	2
933	17	4	2
934	14	4	2
935	19	4	2
936	21	4	2
937	22	4	2
938	24	4	1
939	18	4	2
940	13	4	2
941	15	4	2
942	24	4	1
943	18	4	2
944	15	4	2
945	17	4	2
946	24	4	1
947	24	4	1
948	18	4	2
949	16	4	2
950	17	4	2
951	14	4	2
952	19	4	2
953	21	4	2
954	22	4	2
955	24	4	1
956	18	4	2
957	13	4	2
958	15	4	2
959	24	4	1
960	18	4	2
961	15	4	2
962	17	4	2
963	24	4	1
964	24	4	1
965	18	4	2
966	16	4	2
967	17	4	2
968	14	4	2
969	19	4	2
970	21	4	2
971	22	4	2
972	24	4	1
973	18	4	2
974	13	4	2
975	15	4	2
976	24	4	2
977	18	4	2
978	15	4	2
979	17	4	2
980	24	4	1
981	24	4	1
982	18	4	2
983	16	4	2
984	17	4	2
985	14	4	2
986	19	4	2
987	21	4	2
988	22	4	2
989	24	4	2
990	18	4	2
991	13	4	2
992	15	4	2
993	24	4	1
994	18	4	2
995	15	4	2
996	17	4	2
997	24	4	1
998	24	4	1
999	18	4	2
1000	16	4	2
1001	17	4	2
1002	14	4	2
1003	19	4	2
1004	21	4	2
1005	22	4	2
1006	24	4	1
1007	18	4	2
1008	13	4	2
1009	15	4	2
1010	24	4	1
1011	18	4	2
1012	15	4	2
1013	17	4	2
1014	24	4	1
1015	24	4	1
1016	18	4	2
1017	16	4	2
1018	17	4	2
1019	14	4	2
1020	19	4	2
1021	21	4	2
1022	22	4	2
1023	24	4	1
1024	18	4	2
1025	13	4	2
1026	15	4	2
1027	24	4	1
1028	18	4	2
1029	15	4	2
1030	17	4	2
1031	24	4	1
1032	24	4	1
1033	18	4	2
1034	16	4	2
1035	17	4	2
1036	14	4	2
1037	19	4	2
1038	21	4	2
1039	22	4	2
1040	24	4	1
1041	18	4	2
1042	13	4	2
1043	15	4	2
1044	24	4	2
1045	18	4	2
1046	15	4	2
1047	17	4	2
1048	24	4	1
1049	24	4	1
1050	18	4	2
1051	16	4	2
1052	17	4	2
1053	14	4	2
1054	19	4	2
1055	21	4	2
1056	22	4	2
1057	24	4	1
1058	18	4	2
1059	13	4	2
1060	15	4	2
1061	24	4	1
1062	18	4	2
1063	15	4	2
1064	17	4	2
1065	24	4	1
1066	24	4	1
1067	18	4	2
1068	16	4	2
1069	17	4	2
1070	14	4	2
1071	19	4	2
1072	21	4	2
1073	22	4	2
1074	24	4	1
1075	18	4	2
1076	13	4	2
1077	15	4	2
1078	8	4	2
1079	7	4	2
1080	8	4	2
1081	3	4	1
1082	6	4	2
1083	9	4	2
1084	11	4	1
1085	6	4	2
1086	7	4	1
1087	3	4	2
1088	6	4	2
1089	2	4	2
1090	8	4	2
1091	1	4	2
1092	1	4	2
1093	8	4	1
1094	6	4	2
1095	4	4	2
1096	6	4	2
1097	3	4	2
1098	7	4	2
1099	3	4	2
1100	6	4	2
1101	9	4	1
1102	6	4	2
1103	8	4	1
1104	4	4	2
1105	6	4	2
1106	8	4	2
1107	7	4	2
1108	8	4	1
1109	3	4	2
1110	6	4	2
1111	9	4	2
1112	11	4	1
1113	6	4	2
1114	7	4	2
1115	3	4	2
1116	6	4	2
1117	2	4	2
1118	8	4	1
1119	1	4	2
1120	1	4	2
1121	8	4	1
1122	6	4	2
1123	4	4	2
1124	6	4	2
1125	3	4	2
1126	7	4	2
1127	3	4	2
1128	6	4	2
1129	9	4	1
1130	6	4	2
1131	8	4	2
1132	4	4	2
1133	6	4	2
1134	8	4	2
1135	7	4	2
1136	8	4	2
1137	3	4	2
1138	6	4	2
1139	9	4	2
1140	11	4	2
1141	6	4	2
1142	7	4	2
1143	3	4	2
1144	6	4	2
1145	2	4	2
1146	8	4	2
1147	1	4	2
1148	1	4	2
1149	8	4	2
1150	6	4	2
1151	4	4	2
1152	6	4	2
1153	3	4	1
1154	7	4	1
1155	3	4	2
1156	6	4	2
1157	9	4	2
1158	6	4	2
1159	8	4	2
1160	4	4	2
1161	6	4	2
1162	8	4	2
1163	7	4	2
1164	8	4	2
1165	3	4	2
1166	6	4	2
1167	9	4	2
1168	11	4	2
1169	6	4	2
1170	7	4	2
1171	3	4	2
1172	6	4	2
1173	2	4	2
1174	8	4	2
1175	1	4	2
1176	1	4	2
1177	8	4	2
1178	6	4	2
1179	4	4	2
1180	6	4	2
1181	3	4	2
1182	7	4	2
1183	3	4	2
1184	6	4	2
1185	9	4	2
1186	22	5	2
1187	18	5	2
1188	17	5	2
1189	16	5	2
1190	19	5	2
1191	21	5	2
1192	18	5	2
1193	22	5	2
1194	18	5	2
1195	17	5	2
1196	16	5	2
1197	19	5	2
1198	21	5	2
1199	18	5	2
1200	22	5	2
1201	18	5	2
1202	17	5	2
1203	16	5	2
1204	19	5	2
1205	21	5	2
1206	18	5	2
1207	22	5	2
1208	18	5	2
1209	17	5	2
1210	16	5	2
1211	19	5	2
1212	21	5	2
1213	18	5	2
1214	7	5	2
1215	8	5	1
1216	3	5	2
1217	5	5	2
1218	2	5	2
1219	6	5	1
1220	4	5	2
1221	5	5	2
1222	7	5	2
1223	2	5	1
1224	2	5	1
1225	3	5	2
1226	4	5	2
1227	5	5	2
1228	5	5	2
1229	4	5	2
1230	6	5	2
1231	7	5	1
1232	7	5	2
1233	6	5	1
1234	2	5	2
1235	3	5	2
1236	8	5	1
1237	9	5	2
1238	11	5	1
1239	10	5	1
1240	3	5	2
1241	5	5	2
1242	7	5	2
1243	5	5	2
1244	6	5	2
1245	8	5	2
1246	3	5	2
1247	6	5	2
1248	7	5	2
1249	7	5	2
1250	8	5	2
1251	3	5	2
1252	5	5	2
1253	2	5	2
1254	6	5	2
1255	4	5	2
1256	5	5	2
1257	7	5	2
1258	2	5	2
1259	2	5	2
1260	3	5	2
1261	4	5	2
1262	5	5	2
1263	5	5	2
1264	4	5	2
1265	6	5	2
1266	7	5	2
1267	7	5	2
1268	6	5	2
1269	2	5	2
1270	3	5	2
1271	8	5	2
1272	9	5	2
1273	11	5	2
1274	10	5	2
1275	3	5	2
1276	5	5	2
1277	7	5	2
1278	5	5	2
1279	6	5	2
1280	8	5	2
1281	3	5	2
1282	6	5	2
1283	7	5	2
1284	7	5	2
1285	8	5	2
1286	3	5	2
1287	5	5	2
1288	2	5	2
1289	6	5	2
1290	4	5	2
1291	5	5	2
1292	7	5	2
1293	2	5	2
1294	2	5	2
1295	3	5	2
1296	4	5	2
1297	5	5	2
1298	5	5	2
1299	4	5	2
1300	6	5	2
1301	7	5	2
1302	7	5	2
1303	6	5	2
1304	2	5	2
1305	3	5	2
1306	8	5	2
1307	9	5	2
1308	11	5	2
1309	10	5	2
1310	3	5	2
1311	5	5	2
1312	7	5	2
1313	5	5	2
1314	6	5	2
1315	8	5	2
1316	3	5	2
1317	6	5	2
1318	7	5	2
1319	7	5	2
1320	8	5	2
1321	3	5	2
1322	5	5	2
1323	2	5	2
1324	6	5	2
1325	4	5	2
1326	5	5	2
1327	7	5	2
1328	2	5	2
1329	2	5	2
1330	3	5	2
1331	4	5	2
1332	5	5	2
1333	5	5	2
1334	4	5	2
1335	6	5	2
1336	7	5	2
1337	7	5	2
1338	6	5	2
1339	2	5	2
1340	3	5	2
1341	8	5	2
1342	9	5	2
1343	11	5	2
1344	10	5	2
1345	3	5	2
1346	5	5	2
1347	7	5	2
1348	5	5	2
1349	6	5	2
1350	8	5	2
1351	3	5	2
1352	6	5	2
1353	7	5	2
