# Supplementary material for: Analysis of treatment cost and persistence among migraineurs: A two-year retrospective cohort study in Pakistan
Source: PLoS One. 2021 Mar 26;16(3):e0248761. doi: 10.1371/journal.pone.0248761 (PMC7996986; doi:10.1371/journal.pone.0248761)
Supplement: S2 Data — (ZIP) [file pone.0248761.s003.zip]

Archive with 4 entries (4 files):
- Costing (Table 5).xlsx
- Drug with switcher (Table 4).xlsx
- Factor with switchers (Table 3).xlsx
- Migraneurs with drugs (Table 2).xlsx
