# Supplementary material for: Analysis of treatment cost and persistence among migraineurs: A two-year retrospective cohort study in Pakistan
Source: PLoS One. 2021 Mar 26;16(3):e0248761. doi: 10.1371/journal.pone.0248761 (PMC7996986; doi:10.1371/journal.pone.0248761)
Supplement: S2 Data — (ZIP) [file pone.0248761.s003.zip › Costing (Table 5).xlsx]

## Sheet: Sheet1
						Cont		Switch		Discontinuers		Mean
						PKR	USD	PKR	USD	PKR	USD	PKR	USD
					NSAIDs	4837	30.9073	9232	58.9904	1181	7.54633	6824	43.6038
					Combination analgesics	9046	57.8019	26520	169.457	3055	19.5208	25756	164.575
					Triptans	56823	363.086	7348	46.9521	9211	58.8562	36090	230.607
					Triptans + NSAIDs	58774	375.553	32558	208.038	13676	87.3866	47754	305.137
					Others	7934	50.6965	11466	73.2652	6389	40.8243	10056	64.2556
					Total Mean Cost	11267	71.9936	12445	79.5208	5263	33.6294	22674	144.882
					Total	137414	878.045	87124	556.703	33512	214.134	126480	808.179
