# Supplementary material for: Analysis of treatment cost and persistence among migraineurs: A two-year retrospective cohort study in Pakistan
Source: PLoS One. 2021 Mar 26;16(3):e0248761. doi: 10.1371/journal.pone.0248761 (PMC7996986; doi:10.1371/journal.pone.0248761)
Supplement: S2 Data — (ZIP) [file pone.0248761.s003.zip › Drug with switcher (Table 4).xlsx]

## Sheet: Sheet1
							Cont	Switch	Discont	Total				Cont	Switch	Discont	Total
						NSAIDs	36	62	317	415				8.6747	14.9398	76.3855	100
						Anal	41	70	269	380				10.7895	18.4211	70.7895	100
						Trip	156	38	77	271				57.5646	14.0221	28.4133	100
						Trip n Anal	187	50	106	343				54.519	14.5773	30.9038	100
						Others	32	16	140	188				17.0213	8.51064	74.4681	100
						Total	452	236	909	1597				28.5174	14.8896	57.3502	100.757
