# Supplementary material for: Analysis of treatment cost and persistence among migraineurs: A two-year retrospective cohort study in Pakistan
Source: PLoS One. 2021 Mar 26;16(3):e0248761. doi: 10.1371/journal.pone.0248761 (PMC7996986; doi:10.1371/journal.pone.0248761)
Supplement: S2 Data — (ZIP) [file pone.0248761.s003.zip › Factor with switchers (Table 3).xlsx]

## Sheet: Sheet1
							Cont	Switch	Discont	Total			Cont	Switch	Discont	Total
						Low	46	84	520	650			2.90221	5.29968	32.8076	41.0095
						High	107	94	278	479			6.75079	5.9306	17.5394	30.2208
						Chronic	299	58	111	468			18.8644	3.65931	7.00315	29.5268
						Total	452	236	909	1597			28.5174	14.8896	57.3502	100.757
