# Supplementary material for: Analysis of treatment cost and persistence among migraineurs: A two-year retrospective cohort study in Pakistan
Source: PLoS One. 2021 Mar 26;16(3):e0248761. doi: 10.1371/journal.pone.0248761 (PMC7996986; doi:10.1371/journal.pone.0248761)
Supplement: S2 Data — (ZIP) [file pone.0248761.s003.zip › Migraneurs with drugs (Table 2).xlsx]

## Sheet: Sheet1
						NSAIDs	Analgesics	Triptans	Comb (NSAIDs + Triptans)	Others	Total		NSAIDs	Analgesics	Triptans	Comb (NSAIDs + Triptans)	Others	Total
					Low	263	235	38	22	92	650		16.5931	14.8265	2.39748	1.38801	5.80442	41.0095
					High	109	77	106	127	60	479		6.87697	4.85804	6.6877	8.01262	3.78549	30.2208
					Chronic	43	68	127	194	36	468		2.71293	4.29022	8.01262	12.2397	2.27129	29.5268
					Total	415	380	271	343	188	1597		26.183	23.9748	17.0978	21.6404	11.8612	100.757
